# Supplementary material for: Changing surface wax compositions and related gene expression in three cultivars of Chinese pear fruits during cold storage
Source: PeerJ. 2022 Nov 1;10:e14328. doi: 10.7717/peerj.14328 (PMC9635359; doi:10.7717/peerj.14328)
Supplement: Supplemental Information 10 — The identification results of wax components of three pears stored at low temperature, the changes of content and the quantitative expression of wax related synthesis and transport genes in this process. [file peerj-10-14328-s010.zip]

Archive with 16 entries (13 files):
- Raw Data/
- Raw Data/Qualitative and quantitative analysis of waxy components/
- Raw Data/Qualitative and quantitative analysis of waxy components/wax analysis data.xlsx
- Raw Data/Quantitative expression data/
- Raw Data/Quantitative expression data/ABCG11_data.xls
- Raw Data/Quantitative expression data/CER60 _data.xls
- Raw Data/Quantitative expression data/DGAT1L_ data.xls
- Raw Data/Quantitative expression data/FDH_data.xls
- Raw Data/Quantitative expression data/GL8_data.xls
- Raw Data/Quantitative expression data/KCS20_data.xls
- Raw Data/Quantitative expression data/KCS2_data.xls
- Raw Data/Quantitative expression data/LACS2_data.xls
- Raw Data/Quantitative expression data/LTP3_data.xls
- Raw Data/Quantitative expression data/LTP4_data.xls
- Raw Data/Quantitative expression data/LTPG1_data.xls
- Raw Data/Quantitative expression data/WSD1L_data.xls
