# Supplementary material for: Changing surface wax compositions and related gene expression in three cultivars of Chinese pear fruits during cold storage
Source: PeerJ. 2022 Nov 1;10:e14328. doi: 10.7717/peerj.14328 (PMC9635359; doi:10.7717/peerj.14328)
Supplement: Supplemental Information 10 — The identification results of wax components of three pears stored at low temperature, the changes of content and the quantitative expression of wax related synthesis and transport genes in this process. [file peerj-10-14328-s010.zip › Raw Data/Qualitative and quantitative analysis of waxy components/wax analysis data.xlsx]

## Sheet: C24 alkane standard 
	PEAK LIST
	Tetracosane Standard.RAW
	RT: 27.99 - 30.04
	Number of detected peaks: 2
	Apex RT	Start RT	End RT	Area	%Area	Height	%Height
	5.38	5.32	5.41	1.90205e+09	98.56	8.44373e+08	99.34
C24 w	28.88	28.77	28.98	26273559	1.44	5.63352e+06	0.66
	peak area	concentration（µg/mL）
C24 w	26273559	80

## Sheet: YLX 0 d 
abbreviate table
s: fatty acids
w: alkane
c: fatty alcohol																Fruit soaking area
q: aldehyde				Fruit soaking area												452.579
x: alkene				452.579												461.6
	PEAK LIST			461.6										PEAK LIST
	YLX 0d 1.RAW													YLX 0d 3.raw
	RT: 0.00 - 104.21													RT: 0.00 - 104.21
	Number of detected peaks: 86													Number of detected peaks: 83
	Apex RT	Start RT	End RT	Area	%Area	Height	%Height	Total wax（µg）	wax content（µg/cm2）	Constant volume（mL）				Apex RT	Start RT	End RT	Area	%Area	Height		Total wax（µg）	wax content（µg/cm2）	Constant volume（mL）
	3.75	3.5	3.81	3.51346e+07	0.75	1.03511e+07	1.69	267.452	0.590951	2.5				3.75	3.5	3.83	2.55193e+07	0.38	6.19745e+06	0.76	194.259	0.420838	2.5
	4.44	4.42	4.48	3.16502e+06	0.07	2.35285e+06	0.38	24.0928	0.0532345	2.5				4.44	4.41	4.5	5.68899e+06	0.09	4.07274e+06	0.5	43.3058	0.0938167	2.5
	4.87	4.85	4.9	4.05177e+06	0.09	3.20346e+06	0.52	30.8429	0.0681492	2.5				5.55	5.52	5.63	2.91483e+06	0.04	1.57891e+06	0.19	22.1883	0.0480683	2.5
	5.55	5.53	5.6	2.36689e+06	0.05	1.30115e+06	0.21	18.0172	0.0398101	2.5			Diethylene glycol bistrimethylsilyl ether C10H26O3Si2	7.12	7.08	7.15	8.4922e+06	0.13	5.63066e+06	0.69	64.6444	0.140044	2.5
Diethylene glycol bistrimethylsilyl ether	7.11	7.08	7.15	1.69766e+07	0.36	1.17666e+07	1.92	129.229	0.285539	2.5			C8 s	7.48	7.45	7.54	3.22156e+06	59.25	1.4466e+06	51.53	24.5232	0.0531265	2.5
C8 s	7.48	7.46	7.54	4.05337e+06	0.09	2.38892e+06	0.39	30.8552	0.0681762	2.5			C9 s	8.77	8.74	8.81	8.77054e+06	0.13	5.64541e+06	0.7	66.7633	0.144634	2.5
C9 s	8.77	8.74	8.8	1.20069e+07	0.26	8.08038e+06	1.32	91.3988	0.201951	2.5			C10 s	10.02	9.98	10.05	2.21536e+06	40.75	1.3608e+06	48.47	16.8638	0.0365333	2.5
C10 s	10.02	9.99	10.11	4.19778e+06	0.09	2.30299e+06	0.38	31.9544	0.070605	2.5			C12H30O4Si2	10.53	10.48	10.56	5.01793e+06	0.08	2.82116e+06	0.35	38.1976	0.0827503	2.5
C12H30O4Si2	10.53	10.47	10.57	8.8784e+06	0.19	4.90591e+06	0.8	67.5843	0.149331	2.5				12.04	12.02	12.08	2.9216e+06	0.04	1.80562e+06	0.22	22.2398	0.0481799	2.5
	11.73	11.7	11.76	1.74445e+06	0.04	1.19462e+06	0.2	13.2791	0.029341	2.5			C12 s	12.37	12.28	12.46	2.06018e+07	0.31	1.13709e+07	1.4	156.825	0.339743	2.5
	12.05	12.01	12.07	1.94188e+06	0.04	1.13948e+06	0.19	14.782	0.0326618	2.5			C9H22O3Si CAS#16654-46-9	13.6	13.54	13.64	5.60199e+06	0.08	2.81462e+06	0.35	42.6436	0.0923821	2.5
C12 s	12.37	12.29	12.42	3.17234e+07	0.68	1.87866e+07	3.07	241.485	0.533575	2.5			C14 s	14.89	14.82	14.99	8.15623e+06	0.12	2.86867e+06	0.35	62.087	0.134504	2.5
C9H22O3Si CAS#16654-46-9	13.6	13.51	13.65	9.62031e+06	0.21	4.82602e+06	0.79	73.2319	0.16181	2.5			C9H22O3Si CAS#16654-46-9	18.15	18.09	18.21	4.43829e+06	0.07	1.46828e+06	0.18	33.7852	0.0731915	2.5
C14 s	14.89	14.82	14.98	1.14673e+07	0.24	4.64848e+06	0.76	87.2917	0.192876	2.5			C16 s	18.72	18.53	18.8	1.27678e+07	0.19	3.33401e+06	0.41	97.1912	0.210553	2.5
C9H22O3Si CAS#16654-46-9	18.15	18.05	18.22	8.1319e+06	0.17	2.36252e+06	0.39	61.9018	0.136776	2.5			C21 w	20.11	19.97	20.19	1.08245e+07	0.16	2.55952e+06	0.32	82.3982	0.178506	2.5
C16 s	18.73	18.56	18.83	1.32222e+07	0.28	3.75483e+06	0.61	100.65	0.222392	2.5			C21w	22.76	22.7	22.84	4.37948e+06	0.07	1.12727e+06	0.14	33.3376	0.0722217	2.5
C21 w	20.11	19.98	20.19	1.17391e+07	0.25	3.044e+06	0.5	89.3605	0.197447	2.5			C18:1 s	23.18	23.07	23.25	6.78654e+06	0.1	1.58233e+06	0.2	51.6606	0.111916	2.5
C21 w	22.78	22.72	22.83	3.67372e+06	0.08	973924	0.16	27.9652	0.0617907	2.5			C18s	23.93	23.73	23.99	8.73953e+06	0.13	1.65983e+06	0.2	66.5272	0.144123	2.5
C18:1 s	23.18	23.1	23.26	5.53861e+06	0.12	1.30567e+06	0.21	42.1611	0.0931573	2.5			C23 w	25.69	25.34	25.79	3.42043e+07	0.51	6.23509e+06	0.77	260.37	0.56406	2.5
C18 s	23.93	23.75	23.99	8.45493e+06	0.18	1.73325e+06	0.28	64.3607	0.142209	2.5			C20 c	27.15	27.06	27.22	3.38917e+06	0.05	805968	0.1	25.7991	0.0558906	2.5
	25.04	24.8	25.15	1.00221e+07	0.21	1.57233e+06	0.26	76.2906	0.168569	2.5			C24 w	28.83	28.32	28.95	1.00034e+08	1.51	1.49218e+07	1.84	761.481	1.64966	2.5
C23 w	25.69	25.42	25.79	3.03325e+07	0.65	6.09648e+06	1	230.897	0.510181	2.5			C26 q	30.1	30	30.18	6.68193e+06	0.1	1.27999e+06	0.16	50.8643	0.110191	2.5
C20 c	27.16	27.09	27.22	2.34484e+06	0.05	617125	0.1	17.8494	0.0394394	2.5				30.31	30.21	30.37	6.43627e+06	0.1	1.37846e+06	0.17	48.9943	0.10614	2.5
C24 w	28.84	28.3	28.95	8.18152e+07	1.75	1.31756e+07	2.15	622.795	1.3761	2.5			C20 x	31.23	31.15	31.31	2.12611e+06	0.03	474770	0.06	16.1844	0.0350615	2.5
C26 q	30.09	30.01	30.2	4.69886e+06	0.1	855202	0.14	35.7687	0.079033	2.5			C25 w	32.09	31.72	32.19	5.30946e+07	0.8	8.48103e+06	1.05	404.168	0.87558	2.5
	30.31	30.23	30.37	4.90876e+06	0.1	1.04511e+06	0.17	37.3665	0.0825634	2.5			C22 c	33.61	33.55	33.68	2.14973e+08	3.24	4.10126e+07	5.06	1636.42	3.54511	2.5
C20 x	31.25	31.14	31.32	2.55204e+06	0.05	455221	0.07	19.4267	0.0429244	2.5			C20 s	34.71	34.43	34.82	4.222e+07	0.64	6.99138e+06	0.86	321.388	0.696247	2.5
C25 w	32.08	31.8	32.21	3.34858e+07	0.71	5.69233e+06	0.93	254.901	0.563219	2.5			C22 x	35.31	35.13	35.35	5.23685e+07	0.79	9.66949e+06	1.19	398.641	0.863606	2.5
C22 c	33.6	33.53	33.69	1.81755e+08	3.88	3.27829e+07	5.36	1383.56	3.05705	2.5				35.39	35.36	35.47	2.29614e+07	0.35	5.10371e+06	0.63	174.787	0.378655	2.5
C20 s	34.72	34.57	34.82	2.71078e+07	0.58	4.86234e+06	0.8	206.35	0.455942	2.5			C23 x	36.01	35.94	36.08	4.50839e+06	0.07	846225	0.1	34.3188	0.0743475	2.5
C22 x	35.29	35.13	35.36	2.9332e+07	0.63	4.98853e+06	0.82	223.281	0.493353	2.5				36.65	36.55	36.72	3.86357e+06	0.06	680152	0.08	29.4103	0.0637139	2.5
	35.39	35.36	35.48	9.65468e+06	0.21	2.21257e+06	0.36	73.4935	0.162388	2.5			C28 q	36.84	36.74	36.93	2.77673e+07	0.42	5.37117e+06	0.66	211.37	0.457908	2.5
C23 x	36.01	35.94	36.07	2.54712e+06	0.05	545097	0.09	19.3892	0.0428417	2.5			C27 w	38.75	38.28	38.86	1.75766e+08	2.65	2.60364e+07	3.21	1337.97	2.89855	2.5
	36.64	36.57	36.72	2.4229e+06	0.05	518856	0.08	18.4437	0.0407523	2.5			C24 c	40.12	39.99	40.18	6.09057e+07	0.92	1.02949e+07	1.27	463.628	1.00439	2.5
C28 q	36.84	36.74	36.94	1.71129e+07	0.37	3.26241e+06	0.53	130.267	0.287833	2.5				40.19	40.19	40.29	1.06703e+07	0.16	2.43409e+06	0.3	81.2246	0.175963	2.5
C27 w	38.74	38.38	38.85	1.13503e+08	2.42	1.81055e+07	2.96	864.011	1.90908	2.5			C22 s	41.14	41.03	41.23	2.64738e+07	0.4	4.74566e+06	0.59	201.524	0.436578	2.5
C24 c	40.12	40.02	40.18	3.63729e+07	0.78	6.66487e+06	1.09	276.878	0.611779	2.5			C28 w	42.02	41.66	42.15	1.22063e+08	1.84	1.19402e+07	1.47	929.171	2.01294	2.5
	40.19	40.19	40.31	6.44563e+06	0.14	1.32888e+06	0.22	49.0656	0.108413	2.5			C24 x	42.77	42.71	42.81	1.86754e+06	0.03	524798	0.06	14.2162	0.0307976	2.5
C22 s	41.13	41.01	41.22	1.71211e+07	0.37	3.16091e+06	0.52	130.329	0.28797	2.5			C30 q	43.58	43.46	43.67	7.75993e+07	1.17	1.34123e+07	1.65	590.703	1.27968	2.5
C28 w	42.02	41.73	42.13	6.84476e+07	1.46	7.446e+06	1.22	521.038	1.15126	2.5			C25 x	44.53	44.42	44.61	8.29541e+07	1.25	10979105	1.35	631.465	1.36799	2.5
C24 x	42.76	42.72	42.81	758672	0.02	349548	0.06	5.77517	0.0127606	2.5			C30H54O2Si CAS#52704-11-7	44.97	44.86	45.05	8.02025e+07	1.21	1.15937e+07	1.43	610.519	1.32261	2.5
C30 q	43.58	43.46	43.68	3.5791e+07	0.76	6.20491e+06	1.01	272.449	0.601992	2.5			C29 w	45.54	45.14	45.58	1.86622e+09	28.1	1.79551e+08	22.14	14206	30.7756	2.5
C25 x	44.52	44.4	44.64	3.4904e+07	0.74	5.8091e+06	0.95	265.696	0.587072	2.5			C26 c	46.55	46.44	46.65	3.89171e+07	0.59	7.15564e+06	0.88	296.246	0.64178	2.5
C30H54O2Si CAS#52704-11-7	44.96	44.86	45.05	6.04135e+07	1.29	8.58449e+06	1.4	459.88	1.01613	2.5			C31 q	46.87	46.79	46.97	1.63368e+07	0.25	3.22663e+06	0.4	124.359	0.269409	2.5
C29 w	45.5	45.12	45.56	1.35077e+09	28.82	1.3898e+08	22.73	10282.4	22.7195	2.5			C28 s	47.59	47.52	47.67	4.96952e+06	0.07	909340	0.11	37.8291	0.081952	2.5
C26 c	46.54	46.43	46.63	2.53873e+07	0.54	4.61184e+06	0.75	193.253	0.427004	2.5			C31H56O2Si CAS#10569-51-4	47.99	47.89	48.07	9.70467e+06	0.15	1.80663e+06	0.22	73.874	0.160039	2.5
C31 q	46.85	46.79	46.95	7.25315e+06	0.15	1.47641e+06	0.24	55.2126	0.121995	2.5			C30 w	48.48	48.37	48.56	2.17087e+07	0.33	3.91735e+06	0.48	165.251	0.357997	2.5
C28 s	47.58	47.5	47.67	3.12565e+06	0.07	670465	0.11	23.7931	0.0525722	2.5			C27 c	49.67	49.55	49.76	1.95363e+07	0.29	2.48037e+06	0.31	148.715	0.322172	2.5
C31H56O2Si CAS#10569-51-4	47.98	47.89	48.05	4.81477e+06	0.1	1.07271e+06	0.18	36.6511	0.0809827	2.5			C32 q	50.15	49.95	50.23	3.44538e+08	5.19	5.04892e+07	6.23	2622.7	5.68176	2.5
C30 w	48.45	48.38	48.55	1.17631e+07	0.25	2.24752e+06	0.37	89.5434	0.197851	2.5				50.29	50.24	50.37	1.14666e+07	0.17	2.09355e+06	0.26	87.2866	0.189096	2.5
C27 c	49.65	49.56	49.74	7.70171e+06	0.16	1.3102e+06	0.21	58.627	0.12954	2.5			C27 x	50.89	50.8	50.97	6.62751e+06	0.1	1.27993e+06	0.16	50.4501	0.109294	2.5
C32 q	50.11	49.96	50.2	1.51203e+08	3.23	2.44874e+07	4	1150.99	2.54318	2.5			C31 w	51.31	51.16	51.45	3.46499e+07	0.52	4.11293e+06	0.51	263.763	0.571409	2.5
	50.3	50.21	50.36	1.24104e+07	0.26	2.21894e+06	0.36	94.4706	0.208738	2.5				51.57	51.5	51.67	1.19333e+07	0.18	2.20703e+06	0.27	90.8386	0.196791	2.5
C27 x	50.89	50.8	50.98	5.76136e+06	0.12	1.02327e+06	0.17	43.8567	0.0969039	2.5			C27 x c	52.03	51.93	52.13	1.94229e+07	0.29	3.64064e+06	0.45	147.851	0.320302	2.5
C31 w	51.3	51.17	51.44	2.4683e+07	0.53	3.26526e+06	0.53	187.893	0.41516	2.5			C29 s	52.3	52.22	52.37	6.27817e+06	0.09	1.15402e+06	0.14	47.7908	0.103533	2.5
C31 w	51.6	51.49	51.66	7.4095e+06	0.16	1.42093e+06	0.23	56.4027	0.124625	2.5			C28 x	52.48	52.4	52.57	8.29372e+06	0.12	1.7147e+06	0.21	63.1336	0.136771	2.5
C27 x c	52.04	51.94	52.13	2.96089e+07	0.63	5.22746e+06	0.85	225.39	0.498011	2.5			C28 c	52.69	52.57	52.82	4.3813e+07	0.66	7.18201e+06	0.89	333.514	0.722518	2.5
C29 s	52.31	52.21	52.35	3.30201e+06	0.07	589455	0.1	25.1356	0.0555386	2.5			C33 q	53.23	53.11	53.31	4.58171e+07	0.69	6.9634e+06	0.86	348.77	0.755567	2.5
C28 x	52.49	52.4	52.58	5.61496e+06	0.12	1.07492e+06	0.18	42.7423	0.0944415	2.5				53.38	53.32	53.48	1.1891e+07	0.18	1.80487e+06	0.22	90.5169	0.196094	2.5
C28 c	52.69	52.58	52.81	2.85241e+07	0.61	4.85943e+06	0.79	217.131	0.479764	2.5			C29 x	55.66	55.54	55.75	4.37457e+07	0.66	5.66802e+06	0.7	333.001	0.721407	2.5
C33 q	53.23	53.11	53.31	2.1704e+07	0.46	3.03532e+06	0.5	165.216	0.365053	2.5			C34 q	56.38	55.96	56.47	4.33666e+08	6.53	5.80953e+07	7.16	3301.16	7.15156	2.5
	53.4	53.32	53.49	1.53656e+07	0.33	2.53508e+06	0.41	116.966	0.258444	2.5			β-sitosterol	57.98	57.84	58.07	7.38961e+07	1.11	1.07831e+07	1.33	562.513	1.21862	2.5
C29 x	55.65	55.54	55.78	2.17285e+07	0.46	3.30729e+06	0.54	165.402	0.365465	2.5				58.18	58.08	58.29	5.48725e+07	0.83	7.47449e+06	0.92	417.701	0.904898	2.5
C34 q	56.32	55.9	56.47	2.02321e+08	4.32	2.83925e+07	4.64	1540.11	3.40297	2.5			β-Amyrin	58.5	58.33	58.72	8.51241e+07	1.28	8.37238e+06	1.03	647.983	1.40378	2.5
β-sitosterol	57.96	57.85	58.06	7.26388e+07	1.55	1.09369e+07	1.79	552.942	1.22176	2.5			Lanosta-9(11),24-dien-3-ol	58.99	58.88	59.09	1.50225e+07	0.23	2.14287e+06	0.26	114.355	0.247735	2.5
	58.15	58.07	58.27	4.5995e+07	0.98	6.17702e+06	1.01	350.124	0.773619	2.5				59.23	59.11	59.38	6.21185e+07	0.94	7.49113e+06	0.92	472.859	1.02439	2.5
β-Amyrin	58.49	58.32	58.71	5.70651e+07	1.22	5.4436e+06	0.89	434.392	0.959814	2.5			β-Amyrin	59.88	59.71	59.96	1.15935e+08	1.75	1.59051e+07	1.96	882.522	1.91188	2.5
Lanosta-9(11),24-dien-3-ol	58.98	58.88	59.06	9.25699e+06	0.2	1.56679e+06	0.26	70.4662	0.155699	2.5			β-Amyrin	60.07	59.98	60.16	1.23565e+08	1.86	1.85798e+07	2.29	940.602	2.0377	2.5
	59.21	59.06	59.4	5.11719e+07	1.09	5.27557e+06	0.86	389.531	0.860692	2.5			stigmastan-3,5-diene	61.67	61.51	61.84	8.47145e+07	1.28	1.0738e+07	1.32	644.865	1.39702	2.5
β-Amyrin	59.86	59.7	59.94	8.13968e+07	1.74	1.13223e+07	1.85	619.61	1.36906	2.5			Lupa-13（18）,22-dien-3-ol，acetate	62.57	62.37	62.72	1.55078e+08	2.33	1.93236e+07	2.38	1180.49	2.55738	2.5
β-Amyrin	60.06	59.94	60.16	9.82179e+07	2.1	1.41497e+07	2.31	747.656	1.65199	2.5				62.89	62.77	63	2.32985e+07	0.35	3.23779e+06	0.4	177.353	0.384214	2.5
stigmastan-3,5-diene	61.65	61.5	62.18	6.97258e+07	1.49	7.7995e+06	1.28	530.768	1.17276	2.5			Lupa-13（18）,22-dien-3-ol，acetate	64	63.85	64.07	1.91715e+08	2.89	2.69391e+07	3.32	1459.37	3.16155	2.5
Lupa-13（18）,22-dien-3-ol，acetate	62.55	62.23	62.71	1.00938e+08	2.15	1.21787e+07	1.99	768.359	1.69773	2.5			［（3β，5α）-4,4-dimethylcholesta-8,24-dien-3-yl］oxy	64.6	64.45	64.69	1.12161e+08	1.69	1.52187e+07	1.88	853.795	1.84964	2.5
	62.88	62.75	63.01	1.67444e+07	0.36	2.29087e+06	0.37	127.462	0.281635	2.5			28-Oxours-12-en-3-yl,acetate	65.76	65.61	65.87	6.26355e+07	0.94	7.56239e+06	0.93	476.795	1.03292	2.5
Lupa-13（18）,22-dien-3-ol，acetate	63.97	63.82	64.05	1.28347e+08	2.74	1.86041e+07	3.04	977.003	2.15874	2.5				66.58	66.09	67.63	6.78999e+08	10.22	2.42453e+07	2.99	5168.69	11.1973	2.5
［（3β，5α）-4,4-dimethylcholesta-8,24-dien-3-yl］oxy	64.53	64.42	64.65	9.79583e+07	2.09	1.34122e+07	2.19	745.68	1.64762	2.5			28-Oxours-12-en-3-yl,acetate	67.5	67.3	67.64	1.64978e+08	100	1.80091e+07	100	1255.85	2.72064	2.5
28-Oxours-12-en-3-yl,acetate	65.74	65.62	65.81	2.42606e+07	0.52	4.044e+06	0.66	184.677	0.408055	2.5				67.89	67.79	68.01	9.40895e+06	0.14	1.50221e+06	0.19	71.623	0.155162	2.5
	66.48	65.96	67.67	5.47768e+08	11.69	1.44432e+07	2.36	4169.73	9.21326	2.5				72.01	71.9	72.17	1.6273e+07	0.25	2.14217e+06	0.26	123.874	0.268357	2.5
28-Oxours-12-en-3-yl,acetate	67.46	67.28	67.64	126207438	73.64	1.38196e+07	83.81	960.718	2.12276	2.5				75.63	75.47	75.83	1.33222e+07	0.2	1.27098e+06	0.16	101.412	0.219696	2.5
	72.02	71.9	72.14	9.80376e+06	0.21	1.35246e+06	0.22	74.6283	0.164896	2.5			C22 alcohol-C16 acid/ester	81.48	81.26	81.67	8.39342e+07	1.26	8.53758e+06	1.05	638.925	1.38415	2.5
	75.69	75.5	75.82	1.57569e+07	0.34	1.59981e+06	0.26	119.945	0.265025	2.5				85.68	85.49	85.84	1.85234e+07	0.28	1.59988e+06	0.2	141.004	0.305469	2.5
C22 alcohol-C16 acid/ester	81.48	81.27	81.68	7.33479e+07	1.57	6.72084e+06	1.1	558.34	1.23368	2.5			ester（Not identified）	87.02	86.85	87.18	1.4849e+07	8.5	1.33076e+06	9.8	113.033	0.244873	2.5
	85.64	85.53	85.79	1.52977e+07	0.33	1.67345e+06	0.27	116.449	0.257302	2.5			C22 alcohol-C18:1 acid/ester	87.67	87.27	87.95	1.71925e+08	2.59	1.24688e+07	1.54	1308.73	2.8352	2.5
ester（Not identified）	87.01	86.83	87.16	1.05442e+07	9.01	1.04796e+06	10.74	80.2647	0.177349	2.5			ester（Not identified）	88.22	88	88.45	2.90923e+07	0.44	2.28192e+06	0.28	221.457	0.479759	2.5
C22 alcohol-C18:1 acid/ester	87.65	87.32	87.88	1.1142e+08	2.38	8.84235e+06	1.45	848.15	1.87404	2.5			ester（Not identified）	90.77	90.5	90.99	2.21324e+07	0.33	1.26837e+06	0.16	168.477	0.364984	2.5
ester（Not identified）	88.22	88.01	88.43	2.15595e+07	0.46	1.77253e+06	0.29	164.116	0.362624	2.5			ester（Not identified）	95.43	95.15	95.68	1.88249e+07	100	1.22269e+06	100	143.299	0.310439	2.5
ester（Not identified）	90.78	90.54	91.04	2.35504e+07	0.5	1.65465e+06	0.27	179.27	0.396108	2.5			ester（Not identified）	96.24	95.95	96.59	4.77068e+07	0.72	2.51441e+06	0.31	363.155	0.78673	2.5
ester（Not identified）	96.24	95.94	97.28	6.20024e+07	1.32	1.72701e+06	0.28	471.976	1.04286	2.5			ester（Not identified）	96.98	96.66	97.3	3.62629e+07	0.55	2.02512e+06	0.25	276.041	0.598009	2.5
ester（Not identified）	95.41	95.07	95.75	2.12273e+07	12.39	1.19928e+06	7.27	161.586	0.357035	2.5			C26 x	47.73	47.69	47.81	1.34977e+06	100	386506	100	10.2747	0.022259	2.5
ester（Not identified）	96.97	96.62	97.32	2.39427e+07	13.97	1.46943e+06	8.91	182.257	0.402707	2.5											52124.2	112.921
C26 x	47.75	47.69	47.8	1.77916e+06	100	434246	100	13.5434	0.0299249	2.5
								37073.9	81.9169
		a（mm）	b（mm）	c（mm）	Fruit soaking area
	1	69.54	69.54	21.9	5721.63	45257.9	452.579
		70	69	23.3	5920.54
		70.7	60.4	20.3	5022.85
		74.71	67.42	20.32	5661.73
		71.2	68.32	23.72	6012.6
		74.11	67.43	25.82	6443.6
		70.9	63.81	20.8	5303.04
		71.1	65	19.31	5171.94
	3	71.91	75.1	20.81	6031.33	46160	461.6
		77.4	72.23	23	6531.15
		75.5	72.24	25.68	6828.8
		67.64	63.61	23.12	5430.55
		74.42	73.6	22.13	6298.2
		68.22	72.31	21.2	5702.76
		70	64.4	21.42	5375.11
		56.04	57.1	19.3	3962.12

## Sheet: XH 0d
			abbreviate table
			s: fatty acids
			w: alkane						566.707
			c: fatty alcohol						595.347
			q: aldehyde						591.592
			x: alkene																	566.707													566.707
				PEAK LIST												PEAK LIST				595.347									PEAK LIST				595.347
				XH 0d 1.RAW												XH 0d 2.raw				591.592									XH 0d 3.raw				591.592
				RT: 0.00 - 104.21												RT: 0.00 - 104.21													RT: 0.00 - 104.21
				Number of detected peaks: 65												Number of detected peaks: 67													Number of detected peaks: 69
				Apex RT	Start RT	End RT	Area	%Area	Height	%Height	Total wax（µg）	wax content（µg/cm2）	Constant volume（mL）			Apex RT	Start RT	End RT	Area	%Area	Height	%Height	Total wax（µg）	wax content（µg/cm2）	Constant volume（mL）				Apex RT	Start RT	End RT	Area	%Area	Height	%Height	Total wax（µg）	wax content（µg/cm2）	Constant volume（mL）
				3.5	3.5	3.57	2.35464e+06	0.02	1.47417e+06	0.14	17.9241	0.0316284	2.5			3.5	3.5	3.65	4.59258e+06	0.06	1.99854e+06	0.23	34.9597	0.0587216	2.5				3.5	3.5	3.65	4.07987e+06	0.05	2.10764e+06	0.23	31.0568	0.0524971	2.5
				4.62	4.6	4.65	2.59388e+06	0.03	2.04589e+06	0.19	19.7452	0.034842	2.5			3.75	3.69	3.79	5.00576e+06	0.06	2.51598e+06	0.29	38.1049	0.0640046	2.5				3.75	3.7	3.79	5.88889e+06	0.07	3.47609e+06	0.38	44.8275	0.0757744	2.5
				5.55	5.53	5.67	4.3152e+06	0.04	1.87658e+06	0.18	32.8482	0.0579633	2.5			4.07	4.03	4.09	4.64096e+06	0.06	3.67406e+06	0.43	35.328	0.0593402	2.5				4.07	4.04	4.1	4.32236e+06	0.05	3.33756e+06	0.36	32.9027	0.0556173	2.5
			C9 s	8.78	8.74	8.83	2.14342e+07	0.21	1.39268e+07	1.32	163.162	0.287912	2.5			4.53	4.51	4.56	1.79344e+06	0.02	1.48669e+06	0.17	13.6521	0.0229313	2.5				4.53	4.51	4.55	1.73273e+06	0.02	1.53826e+06	0.17	13.1899	0.0222956	2.5
				10.15	10.1	10.17	2.96232e+06	0.03	1.63927e+06	0.16	22.5498	0.039791	2.5			4.62	4.6	4.65	1.68214e+06	0.02	1.35562e+06	0.16	12.8048	0.0215082	2.5				5.54	5.52	5.67	8.66289e+06	0.1	4.40628e+06	0.48	65.9438	0.111468	2.5
			C17H28O2 CAS#2306-78-7	11.48	11.45	11.57	4.13438e+06	0.04	1.81681e+06	0.17	31.4718	0.0555345	2.5			5.54	5.52	5.66	8.65987e+06	0.11	4.43512e+06	0.51	65.9208	0.110727	2.5				7.11	7.08	7.17	1.21748e+07	0.14	8.30678e+06	0.9	92.6771	0.156657	2.5
			C17H42O5Si4 CAS#56271-69-3	13.84	13.64	13.94	2.83799e+07	0.28	6.83359e+06	0.65	216.034	0.381209	2.5			7.12	7.08	7.18	6.08618e+06	0.08	3.97191e+06	0.46	46.3294	0.0778191	2.5			C9 s	8.77	8.73	8.82	2.40858e+07	0.28	1.60167e+07	1.74	183.346	0.30992	2.5
				15.62	15.41	15.69	1.41847e+07	0.14	2.55302e+06	0.24	107.977	0.190535	2.5		C9 s	8.77	8.74	8.81	2.24611e+07	0.28	1.51236e+07	1.75	170.979	0.287192	2.5				10.14	10.09	10.17	2.2474e+06	0.03	1.32416e+06	0.14	17.1077	0.0289181	2.5
			C16 s	18.73	18.44	18.91	3.01939e+07	0.3	6.39933e+06	0.61	229.842	0.405575	2.5		C17H28O2 CAS#2306-78-7	11.48	11.44	11.55	3.60477e+06	0.04	1.64204e+06	0.19	27.4403	0.0460912	2.5			C17H28O2 CAS#2306-78-7	11.48	11.44	11.56	4.38848e+06	0.05	1.86958e+06	0.2	33.4061	0.0564681	2.5
			C21 w	20.11	20.06	20.18	1.20089e+06	0.01	427089	0.04	9.14147	0.0161309	2.5		C16 s	18.73	18.58	18.9	1.32566e+07	0.17	3.01307e+06	0.35	100.912	0.169502	2.5			C16 s	18.73	18.5	18.9	1.46231e+07	0.17	3.11814e+06	0.34	111.315	0.188161	2.5
			C18 c	21.41	21.33	21.45	2.28502e+06	0.02	613600	0.06	17.394	0.0306932	2.5		C21 w	20.11	20.06	20.16	1.3304e+06	0.02	411145	0.05	10.1273	0.0170107	2.5			C21 w	20.11	20.06	20.18	1.78687e+06	0.02	469949	0.05	13.602	0.0229923	2.5
			C18:1 s	23.18	22.68	23.33	4.85899e+07	0.48	7.40834e+06	0.7	369.877	0.652678	2.5		C18 c	21.4	21.34	21.45	1.67915e+06	0.02	479622	0.06	12.7821	0.0214699	2.5			C18 c	21.4	21.34	21.45	1.37373e+06	0.02	417359	0.05	10.4571	0.0176762	2.5
			C24 q	23.8	23.72	23.85	1.37439e+07	0.13	3.19518e+06	0.3	104.622	0.184614	2.5		C18:1 s	23.17	22.93	23.42	2.42875e+07	0.3	3.94504e+06	0.46	184.881	0.310544	2.5			C18：1s	23.17	22.88	23.3	2.55529e+07	0.3	4.43161e+06	0.48	194.514	0.328798	2.5
			C18 s	23.94	23.87	24	1.78516e+07	0.17	4.12777e+06	0.39	135.89	0.239789	2.5		C24 q	23.8	23.71	23.85	9.11491e+06	0.11	1.94108e+06	0.22	69.3846	0.116545	2.5			C24 q	23.8	23.68	23.86	9.92295e+06	0.12	2.205e+06	0.24	75.5356	0.127682	2.5
			C23 w	25.7	25.64	25.76	3.77726e+06	0.04	935436	0.09	28.7533	0.0507375	2.5		C18 s	23.93	23.86	23.99	8.67921e+06	0.11	1.81162e+06	0.21	66.068	0.110974	2.5			C18 s	23.94	23.87	24	8.74886e+06	0.1	1.8193e+06	0.2	66.5982	0.112575	2.5
				26.86	26.76	26.92	1.01191e+07	0.1	2.0843e+06	0.2	77.0285	0.135923	2.5		C23 w	25.69	25.61	25.76	4.6897e+06	0.06	1.08957e+06	0.13	35.699	0.0599634	2.5			C23 w	25.68	25.61	25.76	4.81339e+06	0.06	918036	0.1	36.6405	0.0619355	2.5
			C20 c	27.16	26.95	27.25	2.9928e+07	0.29	5.72126e+06	0.54	227.818	0.402003	2.5			26.86	26.77	26.93	6.30805e+06	0.08	1.37342e+06	0.16	48.0183	0.080656	2.5				26.86	26.78	26.94	6.09956e+06	0.07	1.32286e+06	0.14	46.4312	0.0784851	2.5
			C24 w	28.84	28.42	28.95	7.23001e+07	0.71	1.1786e+07	1.12	550.364	0.971162	2.5		C20 c	27.15	26.96	27.26	1.61622e+07	0.2	3.27044e+06	0.38	123.03	0.206653	2.5			C20 c	27.15	26.98	27.24	1.50961e+07	0.18	3.01079e+06	0.33	114.915	0.194247	2.5
			C18 x	29.29	29.18	29.36	3.36075e+07	0.33	5.53847e+06	0.52	255.827	0.451428	2.5		C24 w	28.84	28.4	28.94	7.22062e+07	0.9	1.21099e+07	1.4	549.649	0.923242	2.5			C24 w	28.83	28.38	28.95	7.43646e+07	0.87	1.23848e+07	1.35	566.08	0.956875	2.5
			C26 q	30.12	29.86	30.21	1.29376e+08	1.27	2.18729e+07	2.07	984.842	1.73783	2.5		C18 x	29.27	29.08	29.4	1.87046e+07	0.23	2.73781e+06	0.32	142.384	0.239161	2.5			C18 x	29.29	29.07	29.55	2.03878e+07	0.24	2.8464e+06	0.31	155.196	0.262336	2.5
			C21 c	30.33	30.23	30.39	1.8012e+07	0.18	3.1196e+06	0.3	137.111	0.241944	2.5		C26 q	30.11	29.87	30.2	8.62665e+07	1.07	1.51446e+07	1.75	656.679	1.10302	2.5			C26 q	30.12	29.87	30.2	8.73788e+07	1.02	1.50161e+07	1.63	665.146	1.12433	2.5
			C25 w	32.09	32.01	32.17	7.1829e+06	0.07	1.40864e+06	0.13	54.6778	0.0964833	2.5		C21 c	30.31	30.24	30.4	1.22683e+07	0.15	2.30028e+06	0.27	93.3887	0.156864	2.5			C21 c	30.31	30.24	30.4	9.00386e+06	0.1	1.93772e+06	0.21	68.5393	0.115856	2.5
			C22 c	33.65	32.5	33.79	6.39016e+08	6.26	7.68222e+07	7.28	4864.33	8.58349	2.5		C25 w	32.08	31.92	32.17	9.28753e+06	0.12	1.78578e+06	0.21	70.6987	0.118752	2.5			C25 w	32.08	31.99	32.16	6.52328e+06	0.08	1.34317e+06	0.15	49.6566	0.0839373	2.5
			C23 x	36.02	35.71	36.27	7.32281e+07	0.72	9.12609e+06	0.86	557.428	0.983626	2.5		C22 c	33.63	32.95	33.76	4.12611e+08	5.14	5.2969e+07	6.13	3140.88	5.27572	2.5			C22 c	33.62	32.95	33.76	3.92343e+08	4.57	5.16021e+07	5.62	2986.6	5.04841	2.5
			C28 q	36.87	36.32	36.99	1.57101e+08	1.54	2.14834e+07	2.03	1195.89	2.11024	2.5		C23 x	36.01	35.71	36.26	4.29713e+07	0.54	5.73397e+06	0.66	327.106	0.549439	2.5			C23 x	36.01	35.71	36.25	4.32275e+07	0.5	5.85646e+06	0.64	329.057	0.556223	2.5
			C27 w	38.74	38.48	38.83	3.10327e+07	0.3	4.53708e+06	0.43	236.227	0.416842	2.5		C28 q	36.86	36.32	37.03	1.28403e+08	1.6	1.81901e+07	2.11	977.429	1.64178	2.5			C28 q	36.85	36.32	37.04	1.27586e+08	1.49	1.77851e+07	1.94	971.21	1.64169	2.5
				39.16	39.09	39.22	6.69368e+06	0.07	1.20984e+06	0.11	50.9537	0.0899119	2.5		C27 w	38.72	38.48	38.83	2.78613e+07	0.35	4.50167e+06	0.52	212.086	0.35624	2.5			C27 w	38.71	38.48	38.82	2.84925e+07	0.33	4.61169e+06	0.5	216.891	0.366623	2.5
				39.3	39.23	39.39	1.73467e+07	0.17	3.03399e+06	0.29	132.047	0.233008	2.5			39.19	39.08	39.22	3.89199e+06	0.05	706537	0.08	29.6267	0.0497637	2.5				39.16	39.08	39.23	4.74314e+06	0.06	936448	0.1	36.1058	0.0610316	2.5
				39.54	39.43	39.62	1.51645e+07	0.15	2.05992e+06	0.2	115.436	0.203695	2.5			39.3	39.23	39.38	7.36287e+06	0.09	1.52232e+06	0.18	56.0477	0.094143	2.5				39.3	39.23	39.39	8.45238e+06	0.1	1.66508e+06	0.18	64.3413	0.10876	2.5
			C24 c	40.14	39.78	40.37	1.15321e+08	1.13	1.59712e+07	1.51	877.846	1.54903	2.5			39.53	39.44	39.62	5.79977e+06	0.07	980118	0.11	44.1491	0.0741569	2.5				39.55	39.44	39.62	7.71454e+06	0.09	1.02901e+06	0.11	58.7247	0.0992657	2.5
			C28 w	42.02	41.94	42.1	7.88605e+06	0.08	1380142	0.13	60.0303	0.105928	2.5		C24 c	40.14	39.81	40.35	98459579	1.23	1.36993e+07	1.59	749.496	1.25892	2.5			C24 c	40.12	39.84	40.35	9.41435e+07	1.1	1.29146e+07	1.41	716.641	1.21138	2.5
			C24 x	42.77	42.54	42.88	1.6708e+07	0.16	2.53273e+06	0.24	127.185	0.224428	2.5		C28 w	42.04	41.95	42.1	5.72291e+06	0.07	1.18371e+06	0.14	43.564	0.0731742	2.5			C28 w	42.03	41.94	42.1	6.39099e+06	0.07	1.30126e+06	0.14	48.6496	0.0822351	2.5
			C24 s	43.22	43.11	43.28	7.31908e+06	0.07	1.33022e+06	0.13	55.7144	0.0983125	2.5		C24 x	42.78	42.52	42.88	1.33504e+07	0.17	1.97244e+06	0.23	101.626	0.1707	2.5			C24 x	42.77	42.54	42.87	1.34574e+07	0.16	2.02965e+06	0.22	102.441	0.173161	2.5
			C30 q	43.59	43.33	43.7	9.76213e+07	0.96	1.56538e+07	1.48	743.114	1.31128	2.5		C24 s	43.18	43.11	43.29	5.87597e+06	0.07	984524	0.11	44.7292	0.0751313	2.5			C24 s	43.22	43.12	43.27	7.45558e+06	0.09	1.2375e+06	0.13	56.7535	0.0959335	2.5
			C25 x	44.53	44.43	44.63	2.29341e+07	0.22	4.03594e+06	0.38	174.58	0.30806	2.5		C30 q	43.6	43.34	43.69	1.07697e+08	1.34	1.75415e+07	2.03	819.811	1.37703	2.5			C30 q	43.59	43.32	43.68	1.08142e+08	1.26	1.67445e+07	1.82	823.197	1.39149	2.5
			C29 w	45.36	44.78	45.47	4.94875e+08	4.85	6.75135e+07	6.4	3767.1	6.64734	2.5		C25 x	44.52	44.43	44.6	8.99535e+06	0.11	1.65898e+06	0.19	68.4745	0.115016	2.5			C25 x	44.51	44.43	44.59	9.64802e+06	0.11	1.93663e+06	0.21	73.4428	0.124144	2.5
				45.79	45.68	45.87	9.59941e+06	0.09	1.70653e+06	0.16	73.0728	0.128943	2.5		C29 w	45.36	44.83	45.49	3.62514e+08	4.51	5.1226e+07	5.93	2759.53	4.63517	2.5			C29 w	45.36	44.79	45.49	4.23124e+08	4.93	5.68808e+07	6.19	3220.91	5.44449	2.5
			C26 c	46.54	46.41	46.65	3.17661e+07	0.31	5.65494e+06	0.54	241.811	0.426694	2.5			45.76	45.67	45.9	9.0997e+06	0.11	1.51795e+06	0.18	69.2689	0.11635	2.5				45.78	45.69	45.89	9.77549e+06	0.11	1.59287e+06	0.17	74.4131	0.125785	2.5
			C31 q	46.87	46.77	46.98	1.9837e+07	0.19	3.671e+06	0.35	151.004	0.266458	2.5		C26 c	46.54	46.25	46.67	4.08347e+07	0.51	6.42052e+06	0.74	310.842	0.52212	2.5			C26 c	46.54	46.41	46.65	3.74499e+07	0.44	6.427e+06	0.7	285.077	0.481881	2.5
			C30 w	48.47	48.41	48.55	5.14055e+06	0.05	931072	0.09	39.131	0.0690498	2.5		C31 q	46.86	46.76	46.97	2.45113e+07	0.31	4.47489e+06	0.52	186.585	0.313406	2.5				46.87	46.76	46.97	2.43332e+07	0.28	4.30539e+06	0.47	185.23	0.313104	2.5
			C32 q	50.12	49.57	50.26	2.6056e+08	2.55	3.78884e+07	3.59	1983.44	3.49993	2.5		C30 w	48.46	48.4	48.55	4.82907e+06	0.06	781995	0.09	36.7599	0.0617454	2.5			C30 w	48.46	48.38	48.53	5.11304e+06	0.06	912640	0.1	38.9216	0.0657913	2.5
			C31 w	51.29	51.21	51.46	1.2795e+07	0.13	1.87172e+06	0.18	97.3983	0.171867	2.5		C32 q	50.14	49.55	50.28	2.93429e+08	3.65	4.04261e+07	4.68	2233.65	3.75184	2.5			C32 q	50.13	49.56	50.29	3.0731e+08	3.58	4.1662e+07	4.54	2339.31	3.95427	2.5
				52.04	51.93	52.12	1.031e+07	0.1	1.92711e+06	0.18	78.4817	0.138487	2.5		C31 w	51.29	51.2	51.42	8.74935e+06	0.11	1.40046e+06	0.16	66.6019	0.111871	2.5			C31 w	51.3	51.2	51.43	1.09734e+07	0.13	1.6066e+06	0.17	83.5322	0.141199	2.5
			C28 x	52.54	52.44	52.6	7.9321e+06	0.08	1.26511e+06	0.12	60.3809	0.106547	2.5			52.03	51.94	52.11	7.03632e+06	0.09	1.38096e+06	0.16	53.562	0.0899677	2.5				52.02	51.94	52.1	6.42503e+06	0.07	1.26989e+06	0.14	48.9087	0.0826731	2.5
			C28 c	52.71	52.61	52.81	2.8044e+07	0.27	4.45411e+06	0.42	213.477	0.376697	2.5		C28 x	52.55	52.44	52.6	8.63787e+06	0.11	1.19126e+06	0.14	65.7533	0.110445	2.5			C28 x	52.54	52.44	52.6	6.6921e+06	0.08	977420	0.11	50.9417	0.0861096	2.5
			C33 q	53.23	52.95	53.46	7.34056e+07	0.72	1.11664e+07	1.06	558.779	0.98601	2.5		C28 c	52.71	52.61	52.81	3.47659e+07	0.43	5.56162e+06	0.64	264.646	0.444523	2.5			C28 c	52.7	52.61	52.81	3.30088e+07	0.38	5.28764e+06	0.57	251.27	0.424736	2.5
			C29 x	55.7	55.52	55.83	1.21303e+08	1.19	1.27635e+07	1.21	923.388	1.62939	2.5		C33 q	53.24	52.93	53.38	7.65355e+07	0.95	1.21982e+07	1.41	582.605	0.978598	2.5			C33 q	53.23	52.94	53.41	8.31084e+07	0.97	1.29596e+07	1.41	632.639	1.06938	2.5
			C34 q	56.47	56.24	56.53	5.13684e+08	5.03	7.35879e+07	6.97	3910.28	6.9	2.5		C29 x	55.68	55.55	55.81	7.813e+07	0.97	9.19352e+06	1.06	594.742	0.998985	2.5			C29 x	55.69	55.56	55.82	9.24618e+07	1.08	1.01058e+07	1.1	703.839	1.18974	2.5
			β-sitosterol	58.08	57.97	58.15	1.10586e+08	1.08	1.42037e+07	1.35	841.806	1.48543	2.5		C34 q	56.48	56.24	56.54	5.5877e+08	6.96	7.37369e+07	8.54	4253.48	7.14454	2.5			C34 q	56.48	56.24	56.54	5.9069e+08	6.88	7.82886e+07	8.52	4496.46	7.60061	2.5
				58.22	58.16	58.35	1.06249e+08	1.04	1.53516e+07	1.45	808.793	1.42718	2.5		β-sitosterol	58.07	57.97	58.13	4.91839e+07	0.61	7.46169e+06	0.86	374.398	0.628875	2.5			β-sitosterol	58.07	57.98	58.13	5.82503e+07	0.68	8686812	0.95	443.414	0.749527	2.5
			β-Amyrin	58.63	58.39	58.7	7.53714e+08	7.38	8.56016e+07	8.11	5737.43	10.1242	2.5			58.23	58.14	58.31	7.57685e+07	0.94	1.10735e+07	1.28	576.766	0.96879	2.5				58.22	58.14	58.32	9.85572e+07	1.15	1.32427e+07	1.44	750.239	1.26817	2.5
			β-Amyrin	60.18	59.02	60.33	2.80152e+09	27.44	1.72711e+08	16.36	21325.8	37.631	2.5		β-Amyrin	58.61	58.38	58.7	5.11591e+08	6.37	6.16247e+07	7.13	3894.34	6.5413	2.5			β-Amyrin	58.62	58.38	58.68	5.26429e+08	6.13	6.82696e+07	7.43	4007.29	6.77375	2.5
				60.94	60.88	61.02	2.9449e+07	0.29	5.49194e+06	0.52	224.172	0.39557	2.5		β-Amyrin	60.17	58.94	60.33	2.17979e+09	27.15	1.35778e+08	15.72	16593.1	27.8713	2.5			β-Amyrin	60.16	59.01	60.32	2.2897e+09	26.67	1.40853e+08	15.33	17429.7	29.4623	2.5
			stigmastan-3,5-diene	61.8	61.54	61.96	4.35793e+08	4.27	4.11873e+07	3.9	3317.35	5.85372	2.5			60.91	60.85	61.01	2.86543e+07	0.36	4.38729e+06	0.51	218.123	0.366379	2.5				60.92	60.85	61.01	2.44004e+07	0.28	3821740	0.42	185.741	0.313968	2.5
			Lupa-13（18）,22-dien-3-ol，acetate	62.65	62.43	62.76	3.77236e+08	3.69	4.72982e+07	4.48	2871.6	5.06716	2.5		stigmastan-3,5-diene	61.78	61.56	61.95	3.1279e+08	3.9	3.14842e+07	3.65	2381.03	3.99939	2.5			stigmastan-3,5-diene	61.8	61.55	61.94	3.4024e+08	3.96	3.417e+07	3.72	2589.98	4.37799	2.5
				63.46	63.37	63.56	4.21258e+07	0.41	6.70269e+06	0.63	320.671	0.565849	2.5		Lupa-13（18）,22-dien-3-ol，acetate	62.65	62.37	62.76	3.38921e+08	4.22	4.24462e+07	4.91	2579.94	4.33351	2.5			Lupa-13（18）,22-dien-3-ol，acetate	62.65	62.41	62.76	3.63828e+08	4.24	4.47335e+07	4.87	2769.54	4.6815	2.5
				64.13	63.82	64.19	8.73679e+08	8.56	9.418e+07	8.92	6650.64	11.7356	2.5			63.46	63.37	63.64	3.85071e+07	0.48	5.26181e+06	0.61	293.124	0.492359	2.5				63.46	63.36	63.63	7.0519e+07	0.82	7.44745e+06	0.81	536.806	0.907392	2.5
			［（3β，5α）-4,4-dimethylcholesta-8,24-dien-3-yl］oxy	64.61	64.54	64.84	3.05186e+07	0.3	2.80201e+06	0.27	232.314	0.409937	2.5		Lupa-13（18）,22-dien-3-ol，acetate	64.13	63.82	64.2	7.64878e+08	9.53	7.94453e+07	9.2	5822.41	9.77987	2.5			Lupa-13（18）,22-dien-3-ol，acetate	64.13	63.84	64.2	7.79285e+08	9.08	8.32096e+07	9.06	5932.09	10.0273	2.5
			28-Oxours-12-en-3-yl acetate	65.79	65.69	65.87	7.74783e+07	0.76	1.27437e+07	1.21	589.781	1.04072	2.5		［（3β，5α）-4,4-dimethylcholesta-8,24-dien-3-yl］oxy	64.62	64.54	64.82	3.73791e+07	0.47	3.93983e+06	0.46	284.538	0.477936	2.5			［（3β，5α）-4,4-dimethylcholesta-8,24-dien-3-yl］oxy	64.62	64.54	64.84	4.47794e+07	0.52	4.55727e+06	0.5	340.871	0.576192	2.5
			28-Oxours-12-en-3-yl acetate	67.53	66.36	67.65	8.94772e+08	8.76	4.19626e+07	3.97	6811.2	12.0189	2.5		28-Oxours-12-en-3-yl acetate C32H50O3	65.82	65.68	65.88	6.0113e+07	0.75	9.68192e+06	1.12	457.593	0.768616	2.5			28-Oxours-12-en-3-yl acetate C32H50O3	65.8	65.69	65.89	6.67373e+07	0.78	1.03694e+07	1.13	508.019	0.858732	2.5
				72.05	71.9	72.19	2.71294e+07	0.27	2.97327e+06	0.28	206.515	0.364412	2.5		28-Oxours-12-en-3-yl acetate C32H50O3	67.55	66.38	67.65	6.55578e+08	8.16	3.30984e+07	3.83	4990.4	8.38234	2.5			28-Oxours-12-en-3-yl acetate C32H50O3	67.54	66.39	67.67	7.43278e+08	8.66	3.6071e+07	3.93	5658	9.56402	2.5
				80.79	80.6	80.96	2.38776e+07	0.23	2.24415e+06	0.21	181.761	0.320732	2.5			69.15	69.04	69.39	3.06483e+07	0.38	2.85801e+06	0.33	233.302	0.391875	2.5				67.9	67.82	67.96	2.23207e+07	0.26	4.27691e+06	0.47	169.91	0.287208	2.5
			C22 alcohol-C16 acid/ester	81.49	81.27	81.66	5.23292e+07	0.51	5.36246e+06	0.51	398.341	0.702905	2.5			72.04	71.88	72.18	2.39965e+07	0.3	2.82954e+06	0.33	182.666	0.306824	2.5				69.14	69.03	69.37	2.90158e+07	0.34	2.91938e+06	0.32	220.875	0.373356	2.5
			ester（Not identified）	87.05	86.85	87.24	5.03085e+07	33.93	4.11021e+06	50.82	382.959	0.675762	2.5			80.79	80.66	80.91	1.1188e+07	0.14	1.42399e+06	0.16	85.1652	0.143051	2.5				72.05	71.87	72.19	2.55986e+07	0.3	2.85518e+06	0.31	194.862	0.329386	2.5
			C22 alcohol-C16 acid/ester	87.67	86.8	87.9	1.88231e+08	1.84	1.04042e+07	0.99	1432.85	2.52839	2.5		C22 alcohol-C16 acid/ester	81.46	81.29	81.63	2.98529e+07	0.37	3.15852e+06	0.37	227.247	0.381705	2.5				80.77	80.61	80.92	1.39958e+07	0.16	1.48284e+06	0.16	106.539	0.180088	2.5
			ester（Not identified）	88.23	88	88.43	1.91787e+07	0.19	1.53261e+06	0.15	145.992	0.257615	2.5		ester（Not identified）	87.04	86.85	87.24	2.27747e+07	26.9	1.86288e+06	40.44	173.366	0.291202	2.5			C22 alcohol-C16 acid/ester	81.47	81.28	81.66	3.64527e+07	0.42	3.61703e+06	0.39	277.486	0.46905	2.5
			ester（Not identified）	95.48	95.08	95.74	7.17382e+07	0.7	3.84659e+06	0.36	546.086	0.963613	2.5		C22 alcohol-C16 acid/ester	87.67	86.83	87.9	1.14396e+08	1.42	6.95241e+06	0.8	870.807	1.46269	2.5			ester（Not identified）	87.06	86.88	87.21	2.31771e+07	23.11	2.20058e+06	40.22	176.429	0.298228	2.5
			ester（Not identified）	96.19	95.83	96.57	5.90062e+07	39.79	2.29012e+06	28.32	449.168	0.792592	2.5		ester（Not identified）	88.2	88.06	88.46	1.38459e+07	0.17	1.14337e+06	0.13	105.398	0.177037	2.5			C22 alcohol-C16 acid/ester	87.68	86.85	87.91	1.43813e+08	1.67	8.55e+06	0.93	1094.74	1.8505	2.5
			ester（Not identified）	97	96.63	97.31	3.8976e+07	26.28	1.68689e+06	20.86	296.694	0.52354	2.5		ester（Not identified）	95.45	95.17	95.73	3.86112e+07	0.48	2.31474e+06	0.27	293.917	0.49369	2.5			ester（Not identified）	88.22	88.04	88.41	1.4387e+07	0.17	1.22371e+06	0.13	109.517	0.185122	2.5
											78855.3	139.146			ester（Not identified）	96.21	95.84	96.54	3.67747e+07	43.43	1.59031e+06	34.52	279.937	0.470208	2.5			ester（Not identified）	95.51	95.2	95.74	3.71649e+07	0.43	2.26618e+06	0.25	282.907	0.478213	2.5
															ester（Not identified）	97.03	96.6	97.34	2.51239e+07	29.67	1.15386e+06	25.05	191.249	0.321239	2.5			ester（Not identified）	96.22	95.94	96.51	2.36553e+07	0.28	1.43523e+06	0.16	180.069	0.304381	2.5
																							61811.1	103.824				ester（Not identified）	97	96.64	97.32	2.82326e+07	28.15	1310789	23.96	214.913	0.363279	2.5
																																				65764.5	111.165
					a（mm）	b（mm）	c（mm）	Fruit soaking area
				1	82.46	86.28	28.9	8831.97	56670.7	566.707
					73.16	86.8	23.8	7311.73
					80.1	87.08	26.9	8361.55
					77.48	87.28	28.64	8482.25
					77	86.38	26.68	8047.3
					73	80.8	25.38	7176.07
					78.74	85	28.9	8459.82
				2	81.3	88.1	28.1	8735.1	59534.7	595.347
					81	81.94	28.32	8307.45
					76.8	82.2	27.36	7861.02
					82.42	88.74	31.8	9529.35
					79.62	81	25.68	7696.2
					75.74	82.48	30.74	8364.18
					78.2	89.3	30.7	9041.38
				3	77.22	84.3	27.6	8076.8	59159.2	591.592
					80.3	95.22	26.78	8925.8
					78.44	85.98	30	8696.7
					80.86	84.7	28.8	8579.22
					72.84	90.08	26.78	8004.48
					80.9	90.24	26	8482.14
					83.4	83.9	27	8394.05

## Sheet: YL 0d
abbreviate table
s: fatty acids						460.823
w: alkane						473.736
c: fatty alcohol						478.3
q: aldehyde
x: alkene	PEAK LIST												PEAK LIST				460.823
	YL 0d 1.RAW												YL 0d 2.raw				473.736									PEAK LIST				460.823
	RT: 87.92 - 98.81												RT: 87.92 - 98.81				478.3									YL 0d 3.raw				473.736
	Number of detected peaks: 69												Number of detected peaks: 64													RT: 87.92 - 98.81				478.3
	Apex RT	Start RT	End RT	Area	%Area	Height	%Height	Total wax（µg）	wax content（µg/cm2）	Constant volume（mL）			Apex RT	Start RT	End RT	Area	%Area	Height	%Height	Total wax（µg）	wax content（µg/cm2）	Constant volume（mL）				Number of detected peaks: 65
	3.74	3.7	3.81	2.52335e+07	0.12	1.237e+07	0.69	192.083	0.416826	2.5			3.74	3.69	3.8	2.71432e+07	0.13	1.27367e+07	0.71	206.62	0.436151	2.5				Apex RT	Start RT	End RT	Area	%Area	Height	%Height	Total wax（µg）	wax content（µg/cm2）	Constant volume（mL）
Diethylene glycol bistrimethylsilyl ether C10H26O3Si2	7.12	7.09	7.16	1.42513e+07	0.07	9.32794e+06	0.52	108.484	0.235414	2.5		Diethylene glycol bistrimethylsilyl ether C10H26O3Si2	7.12	7.08	7.17	1.98201e+07	0.09	1.28647e+07	0.72	150.875	0.318479	2.5				3.72	3.66	3.78	1.70073e+07	0.12	6.77442e+06	0.52	129.464	0.270675	2.5
C9 s	8.78	8.74	8.83	1.04585e+07	0.05	6.46179e+06	0.36	79.6126	0.172762	2.5		C9 s	8.78	8.74	8.82	1.00537e+07	0.05	6.41739e+06	0.36	76.5306	0.161547	2.5				4.05	3.94	4.08	3.66726e+06	0.03	1.64309e+06	0.13	27.916	0.058365	2.5
Farnesene	10.76	10.72	10.82	9.21972e+06	0.04	5.29581e+06	0.29	70.1825	0.152298	2.5			9.69	9.65	9.77	6.5836e+06	0.03	3.4441e+06	0.19	50.1158	0.105788	2.5				4.61	4.59	4.63	2.1768e+06	0.02	1.75843e+06	0.13	16.5703	0.0346441	2.5
C16 s	18.73	18.49	18.86	3.31978e+07	0.16	8.20353e+06	0.46	252.709	0.548386	2.5		Farnesene	10.76	10.72	10.81	4.5644e+06	0.02	2.45888e+06	0.14	34.7452	0.073343	2.5				5.53	5.51	5.58	2.93239e+06	0.02	1.78537e+06	0.14	22.322	0.0466694	2.5
C21 w	20.11	20.05	20.17	5.69096e+06	0.03	1.63386e+06	0.09	43.3209	0.0940076	2.5		C16 s	18.73	18.47	18.83	2.94071e+07	0.14	6.60183e+06	0.37	223.853	0.472527	2.5			Diethylene glycol bistrimethylsilyl ether C10H26O3Si2	7.11	7.08	7.15	1.14051e+07	0.08	7.79987e+06	0.6	86.8182	0.181514	2.5
C18 c	21.38	21.34	21.43	1.77e+06	0.01	535685	0.03	13.4736	0.0292382	2.5		C21 w	20.12	20.05	20.18	5.68111e+06	0.03	1.61035e+06	0.09	43.2458	0.0912868	2.5			C9 s	8.78	8.74	8.81	6.95867e+06	0.05	4.65465e+06	0.36	52.9709	0.110748	2.5
C18：1s	23.2	22.67	23.5	2.00986e+08	0.95	3.43164e+07	1.9	1529.95	3.32004	2.5		C18 c	21.39	21.34	21.45	1.60036e+06	0.01	492565	0.03	12.1823	0.0257153	2.5			C16 s	18.74	18.65	18.81	6.07904e+06	0.04	1.60991e+06	0.12	46.275	0.096749	2.5
C24 q	23.81	23.75	23.87	7.61934e+06	0.04	1.8251e+06	0.1	58.0001	0.125862	2.5		C18：1 s	23.19	22.7	23.54	1.57629e+08	0.74	2.42516e+07	1.35	1199.91	2.53286	2.5			C21 w	20.11	20.03	20.16	4.98468e+06	0.03	1.34785e+06	0.1	37.9444	0.0793319	2.5
C18 s	23.93	23.88	23.99	6.36952e+06	42.73	1.72093e+06	46.91	48.4861	0.105216	2.5		C24 q	23.8	23.74	23.86	1.26192e+07	0.06	3.35141e+06	0.19	96.0604	0.202772	2.5			C18 c	21.38	21.34	21.45	1.33051e+06	0.01	408680	0.03	10.1281	0.0211752	2.5
C23 w	25.7	25.53	25.78	1.33073e+07	0.06	2.687e+06	0.15	101.298	0.21982	2.5		C18 s	23.93	23.88	23.99	4.99328e+06	26.9	1.1693e+06	25.28	38.0099	0.0802344	2.5			C18：1 s	23.16	22.99	23.34	1.74413e+07	0.12	2.39549e+06	0.18	132.767	0.277581	2.5
	26.88	26.82	26.94	3.90767e+06	0.02	1.00934e+06	0.06	29.746	0.0645497	2.5		C23 w	25.69	25.61	25.78	9.37334e+06	0.04	2.07008e+06	0.12	71.3519	0.150615	2.5			C24 q	23.78	23.68	23.87	9.60661e+06	0.07	2.25074e+06	0.17	73.1276	0.152891	2.5
C20 c	27.16	26.99	27.25	3.26643e+07	0.16	6.58714e+06	0.37	248.648	0.539573	2.5			26.85	26.8	26.93	4.85334e+06	0.02	1.09342e+06	0.06	36.9447	0.0779859	2.5			C23 w	25.68	25.61	25.75	4.41679e+06	0.03	1.11204e+06	0.08	33.6216	0.070294	2.5
C24 w	28.84	28.5	28.96	1.01081e+08	0.48	1.69067e+07	0.94	769.447	1.66972	2.5		C20 c	27.16	26.96	27.23	3.70964e+07	0.17	6.93673e+06	0.39	282.385	0.596082	2.5				26.83	26.78	26.9	4.27447e+06	0.03	1.00938e+06	0.08	32.5382	0.0680288	2.5
C18 x/11-Eicosenoic acid trimethylsilyl ester C23H46O2Si	29.28	29.19	29.38	5.82661e+07	0.28	1.01008e+07	0.56	443.534	0.962483	2.5		C24 w	28.84	28.52	29.01	8.09833e+07	0.38	1.32967e+07	0.74	616.463	1.30128	2.5			C20 c	27.13	26.97	27.21	2.60057e+07	0.18	5.07834e+06	0.39	197.961	0.413885	2.5
C26 q	30.13	29.63	30.41	2.03344e+08	0.97	2.97522e+07	1.65	1547.9	3.35898	2.5		C18 x	29.28	29.2	29.37	7.95848e+07	22.82	1.32385e+07	24.01	605.817	1.27881	2.5			C24 w	28.81	28.49	28.92	6.5821e+07	0.46	1.15123e+07	0.88	501.044	1.04755	2.5
C25 w	32.09	31.98	32.18	1.99464e+07	0.09	3.86291e+06	0.21	151.836	0.32949	2.5		C26 q	30.14	29.83	30.22	2.69173e+08	77.18	4.18891e+07	75.99	2049.01	4.32521	2.5			C18 x	29.26	29.19	29.32	3.01398e+07	0.21	6.27239e+06	0.48	229.43	0.479679	2.5
	32.73	32.52	32.82	2.43755e+07	0.12	3.97457e+06	0.22	185.552	0.402653	2.5		C25 w	32.09	31.86	32.18	3.03265e+07	0.14	5.44225e+06	0.3	230.852	0.487302	2.5			C26 q	30.1	29.56	30.36	2.04948e+08	1.44	3.15331e+07	2.41	1560.11	3.26178	2.5
C22 c	33.64	33.05	33.8	5.64281e+08	2.68	7.6422e+07	4.24	4295.43	9.32121	2.5			32.72	32.46	32.84	2.39326e+07	0.11	3.63283e+06	0.2	182.18	0.384561	2.5			C25 w	32.05	31.93	32.15	1.6763e+07	0.12	3.2218e+06	0.25	127.604	0.266786	2.5
	34.47	34.38	34.79	2.82449e+07	0.13	3.88418e+06	0.22	215.006	0.46657	2.5		C22 c	33.64	32.95	33.79	5.49679e+08	2.59	7.04896e+07	3.94	4184.28	8.83251	2.5				32.69	32.46	32.79	1.57488e+07	0.11	2.60758e+06	0.2	119.883	0.250645	2.5
C20 x	35.41	35.34	35.48	1.02206e+07	0.05	1.80169e+06	0.1	77.8012	0.168831	2.5		C20 x	35.41	35.33	35.47	9.02682e+06	0.04	1.72466e+06	0.1	68.7141	0.145047	2.5			C22 c	33.6	32.94	33.72	4.33401e+08	3.04	5.98874e+07	4.58	3299.14	6.89765	2.5
	35.82	35.73	35.91	2.54134e+07	0.12	4.05958e+06	0.23	193.452	0.419797	2.5			35.83	35.73	35.92	2.74069e+07	0.13	3.76518e+06	0.21	208.627	0.440387	2.5			C20 x	35.37	35.32	35.43	4.07662e+06	0.03	1.00818e+06	0.08	31.0321	0.06488	2.5
C23 x	36.02	35.92	36.13	5.95214e+07	0.28	1.05213e+07	0.58	453.09	0.983218	2.5		C23 x	36.03	35.93	36.12	9.25287e+07	0.44	1.58582e+07	0.89	704.348	1.4868	2.5			C23 x	35.97	35.71	36.13	6.75062e+07	0.47	1.05913e+07	0.81	513.871	1.07437	2.5
C28 q	36.88	36.31	37.59	2.70266e+08	1.28	2.75348e+07	1.53	2057.32	4.46445	2.5		C28 q	36.89	36.25	37.04	3.09385e+08	1.46	4.10583e+07	2.29	2355.11	4.97135	2.5			C28 q	36.84	36.31	36.98	1.97202e+08	1.38	2.98502e+07	2.28	1501.14	3.1385	2.5
C27 w	38.74	38.46	38.85	9.69246e+07	0.46	1.55317e+07	0.86	737.811	1.60107	2.5		C27 w	38.75	38.45	38.87	1.29677e+08	0.61	2.08147e+07	1.16	987.127	2.08371	2.5			C27 w	38.71	38.4	38.81	9.00061e+07	0.63	1.44292e+07	1.1	685.146	1.43246	2.5
	39.19	39.1	39.24	2.28523e+07	0.11	3.73172e+06	0.21	173.957	0.377491	2.5			39.18	39.08	39.24	2.1432e+07	0.1	3.80116e+06	0.21	163.145	0.34438	2.5				39.13	39.06	39.17	1.02194e+07	0.07	2.06056e+06	0.16	77.7919	0.162643	2.5
	39.31	39.26	39.4	2.31104e+07	0.11	4.45483e+06	0.25	175.921	0.381755	2.5			39.3	39.26	39.4	2.06992e+07	0.1	3.9608e+06	0.22	157.567	0.332604	2.5				39.27	39.2	39.35	1.6149e+07	0.11	2.84983e+06	0.22	122.929	0.257013	2.5
	39.55	39.47	39.63	8.80747e+06	0.04	1.57233e+06	0.09	67.0444	0.145488	2.5			39.56	39.46	39.61	1.00238e+07	0.05	1.68204e+06	0.09	76.3034	0.161067	2.5				39.5	39.43	39.57	5.92124e+06	0.04	1.14923e+06	0.09	45.0737	0.0942375	2.5
C24 c	40.14	39.85	40.48	1.31881e+08	0.63	1.5905e+07	0.88	1003.91	2.17851	2.5		C24 c	40.14	39.85	40.41	1.26817e+08	0.6	1.57918e+07	0.88	965.358	2.03776	2.5			C24 c	40.1	39.76	40.32	9.97549e+07	0.7	1.33794e+07	1.02	759.356	1.58762	2.5
	41.07	40.96	41.34	2.86228e+07	0.14	3.41866e+06	0.19	217.883	0.472813	2.5		C28 w	42.03	41.95	42.12	1.41144e+07	0.07	2.40365e+06	0.13	107.442	0.226798	2.5			C28 w	41.99	41.9	42.06	8.16742e+06	0.06	1.65021e+06	0.13	62.1722	0.129986	2.5
C28 w	42.03	41.94	42.13	1.22648e+07	0.06	2.23143e+06	0.12	93.362	0.202598	2.5			42.41	42.34	42.47	7.13038e+06	0.03	1.30483e+06	0.07	54.278	0.114574	2.5			C24 x	42.75	42.5	42.86	5.13765e+07	0.36	8.06789e+06	0.62	391.089	0.817665	2.5
	42.43	42.32	42.48	1.6739e+07	0.08	2.7308e+06	0.15	127.421	0.276507	2.5		C24 x	42.79	42.67	42.87	6.1033e+07	0.29	1.06898e+07	0.6	464.596	0.980708	2.5			C30 q	43.62	42.99	43.73	4.84349e+08	3.4	6.36852e+07	4.87	3686.97	7.7085	2.5
C24 x	42.79	42.59	42.88	4.64775e+07	0.22	7.45286e+06	0.41	353.797	0.76775	2.5		C30 q	43.68	43	43.83	7.03199e+08	3.32	8.40861e+07	4.69	5352.9	11.2993	2.5			C25 x	44.49	44.35	44.6	5.24964e+07	0.37	9.05333e+06	0.69	399.614	0.83549	2.5
C30 q	43.64	43.46	43.71	3.33108e+08	1.58	5.24885e+07	2.91	2535.69	5.50253	2.5		C25 x	44.54	44.4	44.63	6.90744e+07	0.33	1.19314e+07	0.67	525.809	1.10992	2.5			C29 w	45.35	44.72	45.46	6.11548e+08	4.29	7.67034e+07	5.86	4655.24	9.73289	2.5
C25 x	44.53	44.43	44.63	6.32755e+07	0.3	1.13203e+07	0.63	481.666	1.04523	2.5		C29 w	45.41	44.79	45.51	7.98335e+08	3.77	9.58776e+07	5.35	6077.1	12.828	2.5				45.76	45.67	45.86	1.13249e+07	0.08	2.1381e+06	0.16	86.2078	0.180238	2.5
C29 w	45.39	44.79	45.5	7.81323e+08	3.71	9.88657e+07	5.49	5947.6	12.9065	2.5			45.8	45.71	45.89	1.25404e+07	0.06	2.35372e+06	0.13	95.4602	0.201505	2.5			C26 c	46.51	46.34	46.62	4.34846e+07	0.31	7.25326e+06	0.55	331.014	0.692064	2.5
	45.8	45.72	45.89	1.33688e+07	0.06	2.45966e+06	0.14	101.766	0.220835	2.5		C26 c	46.54	46.4	46.66	5.16805e+07	0.24	8.46351e+06	0.47	393.403	0.830428	2.5			C31 q	46.84	46.73	46.94	3.38416e+07	0.24	6.15257e+06	0.47	257.609	0.538594	2.5
C26 c	46.54	46.43	46.65	5.1175e+07	0.24	8.63055e+06	0.48	389.555	0.845346	2.5		C31 q	46.88	46.75	47	4.71361e+07	0.22	7.76465e+06	0.43	358.811	0.757407	2.5			C32 q	50.23	49.22	50.39	1.17072e+09	8.22	1.15143e+08	8.8	8911.79	18.6322	2.5
C31 q	46.88	46.71	47.03	4.40306e+07	0.21	6.48236e+06	0.36	335.17	0.727329	2.5		C32 q	50.28	49.23	50.51	1.60572e+09	7.57	1.50015e+08	8.37	12223.1	25.8016	2.5				52	51.91	52.07	1.16194e+07	0.08	2.33979e+06	0.18	88.4493	0.184924	2.5
	47.49	47.38	47.84	6.23866e+07	0.3	7.76818e+06	0.43	474.9	1.03055	2.5			52.04	51.96	52.12	1.56284e+07	0.07	3.14389e+06	0.18	118.967	0.251126	2.5			C28 c	52.66	52.41	52.79	4.43437e+07	0.31	6.4312e+06	0.49	337.554	0.705737	2.5
C32q	50.23	49.25	50.39	1.10049e+09	5.22	1.08333e+08	6.01	8377.14	18.1786	2.5		C28 c	52.72	52.6	52.83	4.65942e+07	0.22	7.07377e+06	0.39	354.685	0.748699	2.5			C33 q	53.2	53.07	53.32	3.91755e+07	0.27	6.81581e+06	0.52	298.213	0.623485	2.5
	52.04	51.97	52.11	1.34983e+07	0.06	2.8472e+06	0.16	102.752	0.222975	2.5		C33 q	53.23	53.11	53.48	5.6645e+07	0.27	8.21413e+06	0.46	431.194	0.910199	2.5			C29 x	55.68	55.46	55.78	1.07242e+08	0.75	1.49759e+07	1.14	816.349	1.70677	2.5
C28 c	52.71	52.62	52.81	4.06629e+07	0.19	7.02938e+06	0.39	309.534	0.671699	2.5		C29 x	55.74	55.41	55.91	2.54789e+08	1.2	2.19694e+07	1.23	1939.51	4.09408	2.5			C34 q	56.47	56.15	56.55	5.55966e+08	3.9	6.99359e+07	5.34	4232.13	8.84829	2.5
C33 q	53.24	53.12	53.34	3.65609e+07	0.17	6.19779e+06	0.34	278.309	0.60394	2.5		C34 q	56.54	56.21	56.58	7.24363e+08	3.42	8.81045e+07	4.92	5514.01	11.6394	2.5			β-Amyrin C33H58OSi	58.62	57.71	58.77	9.65263e+08	6.77	7.3217e+07	5.59	7347.79	15.3623	2.5
	53.67	53.56	54.15	1.11604e+08	0.53	1.26715e+07	0.7	849.551	1.84355	2.5		β-Amyrin C33H58OSi	58.69	57.77	58.81	1.47519e+09	6.96	1.04871e+08	5.85	11229.5	23.7041	2.5			β-Amyrin C33H58OSi	60.24	58.91	60.37	3.52105e+09	24.71	2.00834e+08	15.34	26803	56.0382	2.5
C29 x	55.73	55.42	55.88	2.28292e+08	1.08	1.77971e+07	0.99	1737.81	3.77109	2.5		β-Amyrin C33H58OSi	60.33	58.95	60.45	5.24985e+09	24.76	2.75051e+08	15.35	39963	84.3571	2.5			stigmastan-3,5-diene	61.81	61.54	61.97	4.7205e+08	3.31	3.73246e+07	2.85	3593.34	7.51275	2.5
C34 q	56.49	56.09	56.56	6.09949e+08	2.89	6.69151e+07	3.71	4643.06	10.0756	2.5		stigmastan-3,5-diene	61.87	61.58	62.04	7.33103e+08	3.46	5.38324e+07	3.01	5580.53	11.7798	2.5			Lupa-13（18）,22-dien-3-ol，acetate	62.65	62.41	62.79	4.4302e+08	3.11	5.36618e+07	4.1	3372.37	7.05074	2.5
β-Amyrin C33H58OSi	58.67	57.77	58.78	1.48753e+09	7.06	1.09413e+08	6.07	11323.4	24.572	2.5		Lupa-13（18）,22-dien-3-ol，acetate	62.73	62.47	62.86	7.19545e+08	3.39	8.058e+07	4.5	5477.33	11.562	2.5				62.92	62.89	63.21	4.64326e+07	0.33	4.07835e+06	0.31	353.455	0.738983	2.5
β-Amyrin C33H58OSi	60.3	58.95	60.42	5.19395e+09	24.65	2.78956e+08	15.48	39537.5	85.7975	2.5			62.97	62.9	63.23	5.47715e+07	0.26	5.46814e+06	0.31	416.932	0.880095	2.5			Lupa-13（18）,22-dien-3-ol，acetate	64.15	63.83	64.2	9.18366e+08	6.44	9.0515e+07	6.92	6990.8	14.6159	2.5
stigmastan-3,5-diene	61.88	61.55	62.05	9.21973e+08	4.38	7.16259e+07	3.97	7018.25	15.2298	2.5		C32H50O2 / Lupa-13（18）,22-dien-3-ol，acetate	64.22	63.88	64.27	1.30433e+09	6.15	1.22665e+08	6.85	9928.83	20.9586	2.5			C32H56OSi CAS#55429-93-1 / ［（3β，5α）-4,4-dimethylcholesta-8,24-dien-3-yl］oxy	64.65	64.56	64.77	6.82265e+07	0.48	9.54552e+06	0.73	519.355	1.08584	2.5
	62.31	62.17	62.39	4.53286e+07	0.22	6.72016e+06	0.37	345.051	0.748771	2.5		C32H56OSi CAS#55429-93-1 / ［（3β，5α）-4,4-dimethylcholesta-8,24-dien-3-yl］oxy	64.74	64.61	64.99	3.17347e+08	1.5	1.81759e+07	1.01	2415.72	5.09929	2.5				65.49	65.28	65.59	1.8891e+08	1.33	2.34759e+07	1.79	1438.02	3.00653	2.5
Lupa-13（18）,22-dien-3-ol，acetate	62.71	62.48	62.87	7.53765e+08	3.58	8.55164e+07	4.74	5737.82	12.4512	2.5			65.56	65.18	65.69	3.42628e+08	1.62	3.16041e+07	1.76	2608.16	5.50552	2.5			28-Oxours-12-en-3-yl acetate C32H50O3	65.86	65.66	65.96	2.93085e+08	2.06	3.57695e+07	2.73	2231.02	4.66449	2.5
	62.98	62.89	63.25	7.27491e+07	0.35	7.47633e+06	0.41	553.782	1.20172	2.5		28-Oxours-12-en-3-yl acetate C32H50O3	65.95	65.69	66.02	4.40606e+08	2.08	4.89631e+07	2.73	3353.99	7.07987	2.5			28-Oxours-12-en-3-yl acetate C32H50O3	67.73	66.33	68.02	1.90733e+09	13.39	1.00078e+08	7.65	14519	30.3555	2.5
Lupa-13（18）,22-dien-3-ol，acetate	64.21	63.9	64.26	1.32273e+09	6.28	1.38541e+08	7.69	10068.9	21.8498	2.5		28-Oxours-12-en-3-yl acetate C32H50O3	67.81	66.38	68.01	2.68432e+09	12.66	1.34376e+08	7.5	20433.6	43.133	2.5			Urs-12-en-28-oic acid，3-hydroxy-，methyl ester（3b）- CAS#32208-45-0	68.87	68.78	68.96	1.50884e+07	0.11	2.51252e+06	0.19	114.856	0.240135	2.5
C32H56OSi CAS#55429-93-1 /［（3β，5α）-4,4-dimethylcholesta-8,24-dien-3-yl］oxy	64.9	64.64	65	2.94564e+08	1.4	2.23011e+07	1.24	2242.29	4.86583	2.5			68.92	68.84	69.01	1.6864e+07	0.08	3.03431e+06	0.17	128.372	0.270979	2.5				69.11	69.02	69.33	1.76764e+07	0.12	1.88293e+06	0.14	134.557	0.281324	2.5
	65.56	65.15	65.67	4.55426e+08	2.16	4.17325e+07	2.32	3466.8	7.52307	2.5			69.15	69.08	69.36	2.77731e+07	0.13	2.96907e+06	0.17	211.415	0.446271	2.5				72.03	71.86	72.18	5.42363e+07	0.38	6.23608e+06	0.48	412.858	0.863179	2.5
28-Oxours-12-en-3-yl acetate C32H50O3	65.95	65.68	66.03	4.82472e+08	2.29	5.79648e+07	3.22	3672.68	7.96983	2.5			72.08	71.91	72.25	8.69537e+07	0.41	9.48084e+06	0.53	661.91	1.39721	2.5				72.81	72.68	72.94	1.4783e+07	0.1	1.89754e+06	0.14	112.531	0.235274	2.5
28-Oxours-12-en-3-yl acetate C32H50O3	67.79	66.37	68.04	3.0695e+09	14.57	1.43282e+08	7.95	23365.7	50.7043	2.5			72.86	72.72	72.98	2.09241e+07	0.1	2.32693e+06	0.13	159.279	0.336219	2.5				74.5	74.34	74.68	1.52016e+07	0.11	1.62935e+06	0.12	115.718	0.241935	2.5
Urs-12-en-28-oic acid，3-hydroxy-，methyl ester（3b）- CAS#32208-45-0	68.91	68.82	69.02	2.79206e+07	0.13	4.47338e+06	0.25	212.538	0.461213	2.5			74.54	74.37	74.69	2.16572e+07	0.1	2.34685e+06	0.13	164.859	0.347999	2.5				80.77	80.55	80.98	4.97834e+07	0.35	4.59335e+06	0.35	378.962	0.792311	2.5
	69.2	69.08	69.38	3.63185e+07	0.17	3.61779e+06	0.2	276.464	0.599936	2.5			80.79	80.52	81.01	7.98556e+07	0.38	6.98424e+06	0.39	607.878	1.28316	2.5			C22 alcohol-C16 acid/ester	81.48	81.06	81.68	1.42767e+08	1	1.32563e+07	1.01	1086.77	2.27215	2.5
	72.08	71.9	72.25	9.60906e+07	0.46	1.03017e+07	0.57	731.462	1.58729	2.5		C22 alcohol-C16 acid/ester	81.51	81.1	81.7	1.86088e+08	0.88	1.75268e+07	0.98	1416.54	2.99015	2.5			ester（Not identified）	87.06	86.85	87.22	6.11457e+07	22.05	5.4501e+06	26.19	465.455	0.973145	2.5
	72.87	72.73	72.99	2.19322e+07	0.1	2.38077e+06	0.13	166.953	0.362293	2.5		ester（Not identified）	87.05	86.82	87.24	1.11044e+08	25.83	8.91274e+06	27.81	845.295	1.78432	2.5			C22 alcohol-C16 acid/ester	87.71	86.78	87.95	2.89494e+08	2.03	1.52034e+07	1.16	2203.69	4.60735	2.5
	74.56	74.38	74.71	2.72154e+07	0.13	2.80745e+06	0.16	207.17	0.449565	2.5		C22 alcohol-C16 acid/ester	87.75	86.69	88.46	5.15228e+08	2.43	2.36435e+07	1.32	3922.02	8.27893	2.5			ester（Not identified）	88.25	87.95	88.46	3.61609e+07	0.25	2.6887e+06	0.21	275.265	0.575507	2.5
	80.82	80.54	81.01	8.45583e+07	0.4	7.63208e+06	0.42	643.676	1.3968	2.5		ester（Not identified）	90.6	90.35	90.85	3.62873e+07	0.17	2.60854e+06	0.15	276.227	0.583082	2.5			ester（Not identified）	90.55	90.32	90.79	1.81224e+07	0.13	1.1067e+06	0.08	137.951	0.288421	2.5
C22 alcohol-C16 acid/ester	81.52	81.23	81.72	1.90475e+08	0.9	1.81869e+07	1.01	1449.94	3.14641	2.5		ester（Not identified）	95.52	95.18	95.78	9.08375e+07	0.43	5.07836e+06	0.28	691.475	1.45962	2.5			ester（Not identified）	95.5	95.2	95.76	5.50011e+07	0.39	3.15325e+06	0.24	418.68	0.875351	2.5
ester（Not identified）	87.06	86.82	87.26	1.25517e+08	27.62	1.08675e+07	30.34	955.463	2.07338	2.5		ester（Not identified）	96.3	95.89	96.56	1.1365e+08	0.54	5.51921e+06	0.31	865.126	1.82618	2.5			ester（Not identified）	96.29	95.92	96.56	7.17483e+07	0.5	3.64292e+06	0.28	546.163	1.14189	2.5
C22 alcohol-C16 acid/ester	87.76	86.68	88.48	5.64759e+08	2.68	2.59038e+07	1.44	4299.07	9.32911	2.5		ester（Not identified）	97.01	96.67	97.3	5.81563e+07	0.27	3.01537e+06	0.17	442.698	0.934483	2.5			ester（Not identified）	97	96.65	97.32	4.40096e+07	0.31	2.31002e+06	0.18	335.01	0.70042	2.5
ester（Not identified）	90.61	90.4	90.87	4.3559e+07	0.21	3.17775e+06	0.18	331.581	0.71954	2.5										161890	341.73												108935	227.755
ester（Not identified）	95.49	95.25	95.79	9.87283e+07	0.47	5.5901e+06	0.31	751.541	1.63087	2.5
ester（Not identified）	96.28	95.93	96.6	1.16873e+08	0.55	5.73936e+06	0.32	889.66	1.93059	2.5
ester（Not identified）	97.06	96.66	97.36	6.21952e+07	0.3	3.18682e+06	0.18	473.443	1.02739	2.5
								161403	350.249
		a（mm）	b（mm）	c（mm）	Fruit soaking area
	1	69.92	76.1	24.1	6471.2	46082.3	460.823
		72.76	79.2	26.08	7167.45
		73.34	74.36	22.7	6366.51
		64	73	22.76	5711.54
		76.28	82.36	26.86	7751.65
		71	71.8	23.4	6168.43
		68.84	70.86	26.6	6445.52
	2	71.38	75.54	25.3	6715.78	47373.6	473.736
		75.56	77.28	27.6	7474.92
		69	78	23.2	6389.37
		70.68	75.9	25.18	6673.99
		75.7	73	27.4	7160.14
		70.1	75.46	25.56	6665.82
		64.52	79.3	24	6293.55
	3	69.22	72.26	23.58	6112.51	47830	478.3
		73.74	78.46	23.24	6733.43
		71.66	80.36	25.28	7039.64
		71.82	85.92	26.68	7638.14
		69.1	79.38	24.78	6725.01
		72.1	81.68	26.12	7289.85
		67.26	77.9	23.34	6291.37

## Sheet: YLX 45d
abbreviate table
s: fatty acids
w: alkane
c: fatty alcohol
q: aldehyde	PEAK LIST				425.352								PEAK LIST					425.352							PEAK LIST				425.352
x: alkene	YLX 45d 1.RAW				430.687								YLX 45d 2.raw					430.687							YLX 45d 3.raw				430.687
	RT: 72.44 - 94.88				398.653								RT: 72.44 - 94.88					398.653							RT: 72.44 - 94.88				398.653
	Number of detected peaks: 76												Number of detected peaks: 79												Number of detected peaks: 78
	Apex RT	Start RT	End RT	Area	%Area	Height	%Height	Total wax（µg）	wax content（µg/cm2）	Constant volume（mL）			Apex RT	Start RT	End RT	Area	%Area	Height	%Height	Total wax（µg）	wax content（µg/cm2）	Constant volume（mL）			Apex RT	Start RT	End RT	Area	%Area	Height	%Height	Total wax（µg）	wax content（µg/cm2）	Constant volume（mL）
	3.74	3.67	3.86	1.88029e+07	0.18	5.53936e+06	0.42	143.131	0.336501	2.5			3.75	3.5	3.84	3.16351e+07	0.31	8.65608e+06	0.67	240.813	0.559137	2.5			3.73	3.5	3.84	3.40619e+07	0.54	6.45612e+06	0.78	259.287	0.650408	2.5
	4.08	3.97	4.16	6.44447e+06	0.06	2.38648e+06	0.18	49.0567	0.115332	2.5			4.08	3.98	4.17	6.89988e+06	0.07	2.47697e+06	0.19	52.5233	0.121952	2.5			4.62	4.6	4.64	2.35132e+06	0.04	1.71893e+06	0.21	17.8988	0.0448981	2.5
	5.56	5.54	5.72	7.61427e+06	0.07	2.83995e+06	0.21	57.9614	0.136267	2.5			4.44	4.42	4.47	3.17683e+06	0.03	2.483e+06	0.19	24.1827	0.0561491	2.5			7.12	7.09	7.15	4.82263e+06	0.08	3.46284e+06	0.42	36.7109	0.0920874	2.5
	7.12	7.09	7.18	1.38221e+07	0.13	9.02177e+06	0.68	105.217	0.247365	2.5			4.63	4.61	4.65	4.01537e+06	0.04	3.13143e+06	0.24	30.5659	0.07097	2.5			7.37	7.35	7.41	5.44435e+06	0.09	3.78655e+06	0.46	41.4436	0.103959	2.5
C9 s	8.78	8.74	8.81	2.09181e+07	0.2	1.30003e+07	0.98	159.233	0.374357	2.5			5.55	5.53	5.66	6.82192e+06	0.07	2.94084e+06	0.23	51.9299	0.120575	2.5		C9 s	8.78	8.75	8.82	1.34189e+07	0.21	8.86031e+06	1.07	102.147	0.256232	2.5
Farnesene	10.76	10.72	10.86	1.1108e+08	1.04	6.51998e+07	4.93	845.565	1.98792	2.5			7.12	7.09	7.16	1.36109e+07	0.13	9.00089e+06	0.7	103.609	0.240567	2.5			10.15	10.1	10.19	3.30533e+06	0.05	1.64068e+06	0.2	25.1609	0.0631148	2.5
	12.05	12.01	12.09	6.23358e+06	0.06	3.71246e+06	0.28	47.4514	0.111558	2.5			7.37	7.34	7.42	5.55467e+06	0.05	3.85684e+06	0.3	42.2833	0.0981765	2.5		Faenesene	10.76	10.72	10.87	8.10581e+07	1.29	4.89416e+07	5.89	617.032	1.54779	2.5
C16 s	18.74	18.52	18.85	3.89461e+07	0.36	9.79654e+06	0.74	296.466	0.696991	2.5		C9 s	8.78	8.74	8.8	1.90455e+07	0.19	1.30927e+07	1.02	144.979	0.336622	2.5			12.06	12.01	12.08	4.32394e+06	0.07	2.7567e+06	0.33	32.9148	0.082565	2.5
C21 w	20.13	19.93	20.24	3.35923e+07	0.31	7.42286e+06	0.56	255.711	0.601177	2.5		Farnesene	10.75	10.71	10.85	1.15932e+08	1.14	6.87194e+07	5.35	882.5	2.04905	2.5		C16 s	18.73	18.52	18.86	2.81028e+07	0.45	7.41278e+06	0.89	213.924	0.536619	2.5
C18 c	21.42	21.34	21.47	2.29979e+06	0.02	679731	0.05	17.5065	0.0411577	2.5			12.05	12	12.08	6.12306e+06	0.06	3.44075e+06	0.27	46.61	0.108222	2.5		C21 w	20.11	19.92	20.21	2.11263e+07	0.34	5.18013e+06	0.62	160.818	0.403404	2.5
	22.77	22.71	22.84	4.9124e+06	0.05	1.23477e+06	0.09	37.3943	0.0879138	2.5			12.95	12.81	13.06	1.07577e+07	0.11	3.07897e+06	0.24	81.8898	0.190138	2.5		C18 c	21.38	21.34	21.47	2.02946e+06	0.03	493058	0.06	15.4487	0.0387523	2.5
	23.04	22.96	23.11	8.95439e+06	0.08	2.36277e+06	0.18	68.1627	0.16025	2.5		C16 s	18.74	18.52	18.86	4.44007e+07	0.43	1.1354e+07	0.88	337.988	0.784764	2.5			22.77	22.7	22.83	4.34699e+06	0.07	980855	0.12	33.0902	0.0830052	2.5
C18：1s	23.18	23.12	23.31	3.0654e+07	0.29	6.22557e+06	0.47	233.345	0.548593	2.5		C21 w	20.12	19.95	20.24	2.55962e+07	0.25	5.95118e+06	0.46	194.844	0.452403	2.5			23.03	22.96	23.08	6.05136e+06	0.1	1.50773e+06	0.18	46.0643	0.11555	2.5
	23.81	23.77	23.88	4.58821e+06	0.04	1.11896e+06	0.08	34.9265	0.082112	2.5		C16 c	21.39	21.34	21.46	2.14624e+06	0.02	602027	0.05	16.3377	0.0379339	2.5		C18：1s	23.17	23.09	23.26	2.36236e+07	0.38	5.37938e+06	0.65	179.828	0.45109	2.5
C18 s	23.94	23.88	24	7.01867e+06	0.07	1.724e+06	0.13	53.4276	0.125608	2.5			22.78	22.7	22.83	5.11583e+06	0.05	1.15362e+06	0.09	38.9428	0.0904201	2.5			23.79	23.75	23.84	2.14345e+06	0.03	622712	0.07	16.3164	0.0409289	2.5
C16 x	24.93	24.85	25.01	9.6547e+06	0.09	2.01102e+06	0.15	73.4936	0.172783	2.5			23.04	22.97	23.09	9.61327e+06	0.09	2.52452e+06	0.2	73.1783	0.169911	2.5		C18s	23.91	23.85	23.98	4.30141e+06	0.07	903083	0.11	32.7432	0.0821348	2.5
C23 w	25.71	25.3	25.84	7.58063e+07	0.71	1.29222e+07	0.98	577.054	1.35665	2.5		C18 ：1s	23.19	23.1	23.3	3.45907e+07	0.34	7.41011e+06	0.58	263.312	0.611376	2.5		C16 x	24.9	24.84	24.97	7.46338e+06	0.12	1.91939e+06	0.23	56.8129	0.142512	2.5
C20 c	27.17	27.08	27.25	1.77816e+07	0.17	3.79905e+06	0.29	135.358	0.318226	2.5			23.81	23.77	23.87	4.41141e+06	0.04	1.08588e+06	0.08	33.5806	0.0779699	2.5		C23 w	25.68	25.3	25.79	4.56004e+07	0.73	8.60182e+06	1.04	347.12	0.870732	2.5
C24 w	28.85	28.31	29.02	1.42305e+08	1.33	2.17932e+07	1.65	1083.25	2.54672	2.5		C18 s	23.93	23.88	24	6.41545e+06	0.06	1.54501e+06	0.12	48.8358	0.11339	2.5		C20 c	27.13	27.05	27.22	1.23797e+07	0.2	2.81286e+06	0.34	94.2368	0.236388	2.5
C26 q	30.13	30.04	30.21	8.05783e+06	0.08	1.66881e+06	0.13	61.338	0.144205	2.5		C16 x	24.94	24.85	24.98	8.88269e+06	0.09	2.25162e+06	0.18	67.6169	0.156998	2.5		C24 w	28.81	28.3	28.94	9.78045e+07	1.56	1.59135e+07	1.92	744.509	1.86756	2.5
	30.32	30.25	30.4	3.94127e+06	0.04	912683	0.07	30.0018	0.0705341	2.5		C23 w	25.7	25.31	25.83	6.13879e+07	0.6	1.05242e+07	0.82	467.298	1.08501	2.5		C26 q	30.1	30.02	30.16	4.57392e+06	0.07	901945	0.11	34.8177	0.0873384	2.5
C20 x	31.25	31.18	31.32	4.73016e+06	0.04	1.12031e+06	0.08	36.007	0.0846523	2.5		C20 c	27.16	27.07	27.24	1.70876e+07	0.17	3.67247e+06	0.29	130.074	0.302016	2.5			30.3	30.22	30.38	3.31301e+06	0.05	820925	0.1	25.2193	0.0632615	2.5
C25 w	32.11	31.65	32.23	6.17662e+07	0.58	9.18184e+06	0.69	470.178	1.10539	2.5		C24 w	28.85	28.35	29.01	1.31862e+08	1.29	2.0298e+07	1.58	1003.76	2.3306	2.5		C20 x	31.22	31.14	31.28	5.13728e+06	0.08	1.08516e+06	0.13	39.1061	0.0980956	2.5
C22 c	33.59	33.44	33.72	1.2132e+08	1.14	1.94871e+07	1.47	923.517	2.17118	2.5		C26 q	30.12	30.04	30.2	7.79598e+06	0.08	1.72455e+06	0.13	59.3447	0.137791	2.5		C25 w	32.07	31.71	32.15	3.45006e+07	0.55	5.71414e+06	0.69	262.626	0.658783	2.5
C20 s	34.75	34.61	34.85	1.78262e+08	1.67	3.12829e+07	2.37	1356.97	3.19022	2.5			30.32	30.26	30.39	4.34473e+06	0.04	938634	0.07	33.073	0.0767913	2.5		C22 c	33.54	33.41	33.66	1.08257e+08	1.73	1.83911e+07	2.21	824.075	2.06715	2.5
C22 x	35.32	35.08	35.49	4.46169e+07	0.42	6.77848e+06	0.51	339.634	0.798478	2.5		C20 x	31.26	31.18	31.32	7.1353e+06	0.07	1.50399e+06	0.12	54.3155	0.126114	2.5		C20 s	34.7	34.56	34.78	8.53409e+07	1.36	1.60475e+07	1.93	649.634	1.62957	2.5
C23 x	36.03	35.92	36.11	8.81465e+06	0.08	1.55962e+06	0.12	67.099	0.15775	2.5		C25 w	32.09	31.67	32.23	5.80374e+07	0.57	8.37162e+06	0.65	441.793	1.02579	2.5		C22 x	35.28	35.16	35.45	2.78791e+07	0.45	4.40442e+06	0.53	212.222	0.532347	2.5
C28 q	36.86	36.76	36.96	2.23013e+07	0.21	4071339	0.31	169.762	0.39911	2.5		C22 c	33.58	33.43	33.71	1.35812e+08	1.33	2.04962e+07	1.6	1033.83	2.40043	2.5		C23 x	35.98	35.89	36.06	4.03915e+06	0.06	832598	0.1	30.7469	0.0771271	2.5
C27 w	38.76	38.2	38.92	2.30488e+08	2.16	3.24401e+07	2.45	1754.52	4.12488	2.5		C20 s	34.74	34.6	34.83	1.23529e+08	1.21	2.1736e+07	1.69	940.332	2.18333	2.5		C28 q	36.82	36.72	36.93	1.19247e+07	0.19	2.3757e+06	0.29	90.7735	0.227701	2.5
C24 x	39.18	39.11	39.26	9.0709e+06	0.08	2.07121e+06	0.16	69.0497	0.162336	2.5		C22 x	35.32	35.16	35.49	5.27154e+07	0.52	8.1556e+06	0.64	401.281	0.931723	2.5		C27 w	38.72	38.19	38.83	1.40584e+08	2.24	2.19658e+07	2.65	1070.16	2.68444	2.5
	39.34	39.28	39.4	2.85356e+06	0.03	778708	0.06	21.7219	0.0510682	2.5		C23 x	36.04	35.92	36.09	8.06489e+06	0.08	1.69273e+06	0.13	61.3917	0.142544	2.5			39.15	39.08	39.21	7.18265e+06	0.11	1.82016e+06	0.22	54.6759	0.137152	2.5
C24 c	40.13	40.01	40.19	1.31313e+07	0.12	2.75425e+06	0.21	99.9584	0.235002	2.5		C28 q	36.86	36.76	36.96	2.25849e+07	0.22	4.20428e+06	0.33	171.921	0.39918	2.5			39.3	39.22	39.33	1.70078e+06	0.03	438304	0.05	12.9467	0.0324762	2.5
	40.25	40.2	40.37	5.84e+06	0.05	1.1517e+06	0.09	44.4553	0.104514	2.5		C27 w	38.77	38.2	38.93	2.31881e+08	2.27	3.37968e+07	2.63	1765.13	4.0984	2.5		C24 c	40.08	39.99	40.14	1.23239e+07	0.2	2.51343e+06	0.3	93.812	0.235323	2.5
C22 s	41.16	40.87	41.28	1.15395e+08	1.08	1.95054e+07	1.48	878.412	2.06514	2.5			39.2	39.13	39.25	9.65107e+06	0.09	2.25988e+06	0.18	73.466	0.170579	2.5			40.24	40.16	40.32	3.89346e+06	0.06	711404	0.09	29.6379	0.0743452	2.5
C28 w	42.04	41.69	42.16	1.08555e+08	1.02	1.15027e+07	0.87	826.346	1.94274	2.5			39.32	39.29	39.39	3.13033e+06	0.03	816115	0.06	23.8287	0.0553273	2.5		C22 s	41.11	40.98	41.22	5.32061e+07	0.85	9.48854e+06	1.14	405.016	1.01596	2.5
C30 q	43.6	43.5	43.7	7.29914e+07	0.68	1.26881e+07	0.96	555.626	1.30628	2.5		C24 c	40.11	40.01	40.17	1.15331e+07	0.11	2.56335e+06	0.2	87.7928	0.203844	2.5		C28 w	42	41.74	42.11	6.51563e+07	1.04	7.06168e+06	0.85	495.984	1.24415	2.5
C25 x	44.56	44.46	44.65	1.11979e+08	1.05	1.87819e+07	1.42	852.41	2.00401	2.5			40.25	40.19	40.36	4.72339e+06	0.05	964555	0.08	35.9555	0.083484	2.5		C30 q	43.55	43.43	43.66	3.54327e+07	0.57	6.12037e+06	0.74	269.721	0.676582	2.5
	45.02	44.9	45.07	2.1293e+08	2	3.4014e+07	2.57	1620.87	3.81066	2.5		C22 s	41.16	41.03	41.28	7.53896e+07	0.74	1.28458e+07	1	573.882	1.33248	2.5		C25 x	44.5	44.42	44.57	9.98684e+07	1.59	15579238	1.88	760.22	1.90697	2.5
C29 w	45.55	45.2	45.58	2.92844e+09	27.44	2.83531e+08	21.45	22291.9	52.4082	2.5		C28 w	42.04	41.71	42.16	1.07033e+08	1.05	1.11288e+07	0.87	814.755	1.89176	2.5			44.95	44.83	45.02	1.24113e+08	1.98	2.03232e+07	2.45	944.777	2.36993	2.5
C26 c	46.55	46.47	46.64	1.0208e+07	0.1	1.76727e+06	0.13	77.7058	0.182686	2.5		C30 q	43.59	43.44	43.73	7.83835e+07	0.77	1.32143e+07	1.03	596.672	1.3854	2.5		C29 w	45.46	45.15	45.51	1.79796e+09	28.71	1.95648e+08	23.56	13686.5	34.3318	2.5
	46.9	46.82	46.98	1.15537e+07	0.11	2.48173e+06	0.19	87.9492	0.206768	2.5		C25 x	44.56	44.46	44.62	1.50482e+08	1.47	23075385	1.8	1145.5	2.6597	2.5		C26 c	46.51	46.44	46.59	6.40167e+06	0.1	1.34116e+06	0.16	48.7309	0.122239	2.5
C28 s	47.62	47.53	47.86	3.29608e+07	0.31	4.81095e+06	0.36	250.904	0.589875	2.5			45	44.89	45.06	2.18345e+08	2.14	3.44834e+07	2.69	1662.09	3.85916	2.5			46.84	46.77	46.93	7.87535e+06	0.13	1.51537e+06	0.18	59.9489	0.150379	2.5
	48	47.86	48.14	6.87261e+07	0.64	1.1179e+07	0.85	523.158	1.22994	2.5		C29 w	45.53	45.2	45.6	3.01048e+09	29.49	2.9189e+08	22.74	22916.4	53.209	2.5		C28 s	47.57	47.42	47.79	2.12697e+07	0.34	2.92115e+06	0.35	161.91	0.406143	2.5
C30 w	48.49	48.38	48.6	2.15748e+07	0.2	3.60853e+06	0.27	164.232	0.386109	2.5		C26 c	46.56	46.48	46.63	8.67289e+06	0.08	1.79557e+06	0.14	66.0199	0.15329	2.5			47.96	47.81	48.09	3.89943e+07	0.62	6.27898e+06	0.76	296.833	0.744591	2.5
C32 q	50.15	49.58	50.34	4.21593e+08	3.95	6.08626e+07	4.6	3209.26	7.54496	2.5			46.88	46.81	46.97	1.26567e+07	0.12	2.36861e+06	0.18	96.3455	0.223702	2.5		C30 w	48.43	48.34	48.54	1.27295e+07	0.2	2.15959e+06	0.26	96.8996	0.243068	2.5
C27 x	50.91	50.83	51	1.6581e+07	0.16	3.0251e+06	0.23	126.218	0.296739	2.5		C28 s	47.62	47.52	47.7	2.25924e+07	30.24	3.97963e+06	32.06	171.978	0.399311	2.5		C32 q	50.08	49.55	50.2	2.10309e+08	3.36	3.1722e+07	3.82	1600.92	4.01583	2.5
C31 w	51.33	51.17	51.49	5.99449e+07	0.56	7.51691e+06	0.57	456.313	1.07279	2.5			48	47.88	48.09	5.21256e+07	69.76	8.43244e+06	67.94	396.791	0.921298	2.5		C27 x	50.88	50.78	50.95	9.67698e+06	0.15	1.84359e+06	0.22	73.6633	0.184781	2.5
C29 s	52.33	52.22	52.41	2.49711e+07	0.23	4.65318e+06	0.35	190.086	0.446891	2.5		C30 w	48.48	48.38	48.59	1.92265e+07	0.19	3.37923e+06	0.26	146.356	0.33982	2.5		C31 w	51.27	51.11	51.42	3.44327e+07	0.55	4.10737e+06	0.49	262.109	0.657487	2.5
	52.51	52.44	52.59	1.04829e+07	0.1	1.88841e+06	0.14	79.798	0.187605	2.5		C32 q	50.14	49.6	50.3	3.9877e+08	3.91	5.91313e+07	4.61	3035.52	7.0481	2.5		C29 s	52.29	52.18	52.36	1.46244e+07	0.23	2.51303e+06	0.3	111.324	0.279251	2.5
	52.71	52.63	52.8	1.24334e+07	0.12	2.13169e+06	0.16	94.6456	0.222511	2.5		C27 x	50.91	50.82	51	1.54935e+07	0.15	2.69052e+06	0.21	117.94	0.273841	2.5			52.45	52.38	52.53	4.53968e+06	0.07	954422	0.11	34.557	0.0866845	2.5
C33 q	53.25	53.11	53.44	5.46443e+07	0.51	7.89402e+06	0.6	415.964	0.97793	2.5		C31 w	51.32	51.18	51.49	6.32403e+07	0.62	7.85804e+06	0.61	481.399	1.11775	2.5			52.65	52.59	52.77	9.91044e+06	0.16	1.8036e+06	0.22	75.4404	0.189238	2.5
C29 x	55.67	55.58	55.76	5.77733e+07	0.54	9.27479e+06	0.7	439.783	1.03393	2.5		C29 s	52.32	52.22	52.4	2.04805e+07	0.2	3.63471e+06	0.28	155.902	0.361984	2.5		C33 q	53.19	53.07	53.34	2.67039e+07	0.43	3.76302e+06	0.45	203.276	0.509907	2.5
C34 q	56.39	56.2	56.46	5.31239e+08	4.98	7.99576e+07	6.05	4043.91	9.50721	2.5			52.51	52.43	52.58	9.22433e+06	0.09	1.69147e+06	0.13	70.2176	0.163036	2.5		C29 x	55.61	55.54	55.71	3.22757e+07	0.52	4.97912e+06	0.6	245.69	0.6163	2.5
	57.02	56.93	57.13	2.09932e+07	0.2	3.44459e+06	0.26	159.805	0.375701	2.5			52.7	52.62	52.8	1.00648e+07	0.1	1.82511e+06	0.14	76.6153	0.177891	2.5		C34 q	56.31	56.1	56.39	2.88832e+08	4.61	4.38912e+07	5.29	2198.65	5.51521	2.5
β-sitosterol	58	57.87	58.08	4.33957e+07	0.41	7.55461e+06	0.57	330.337	0.776622	2.5		C33 q	53.23	53.11	53.44	5.22246e+07	0.51	7.41615e+06	0.58	397.545	0.923048	2.5			57	56.9	57.06	9.37108e+06	0.15	1.79336e+06	0.22	71.3347	0.178939	2.5
	58.19	58.09	58.29	6.63893e+07	0.62	1.06306e+07	0.8	505.37	1.18812	2.5		C29 x	55.66	55.56	55.76	5.65063e+07	0.55	9.72149e+06	0.76	430.138	0.998725	2.5		β-sitosterol	57.92	57.84	58.02	2.63665e+07	0.42	4.1627e+06	0.5	200.707	0.503464	2.5
C33H58OSi/β-Amyrin	58.51	58.37	58.67	1.12458e+08	1.05	1.54145e+07	1.17	856.051	2.01257	2.5		C34 q	56.37	56.19	56.45	5.10048e+08	5	7.52482e+07	5.86	3882.6	9.01489	2.5			58.15	58.06	58.24	3.4825e+07	0.56	5.97077e+06	0.72	265.096	0.664979	2.5
C33H58OSi 498 Lanosta-9(11),24-dien-3-ol	59.02	58.88	59.1	4.95437e+07	0.46	7.15977e+06	0.54	377.137	0.886649	2.5			57.03	56.92	57.12	1.63284e+07	0.16	2.73639e+06	0.21	124.296	0.288598	2.5		β-Amyrin C33H58OSi/β-Amyrin	58.44	58.33	58.6	5.68842e+07	0.91	7.79944e+06	0.94	433.015	1.0862	2.5
β-Amyrin C33H60OSi	59.22	59.14	59.32	4.39442e+07	0.41	6.87479e+06	0.52	334.513	0.786439	2.5		β-sitosterol	57.99	57.88	58.06	3.67606e+07	0.36	6.52658e+06	0.51	279.829	0.649728	2.5		C33H58OSi 498 Lanosta-9(11),24-dien-3-ol	58.97	58.86	59.03	2.71121e+07	0.43	4.07695e+06	0.49	206.383	0.517702	2.5
β-Amyrin C33H58OSi/β-Amyrin	59.91	59.77	59.98	1.49453e+08	1.4	2.4044e+07	1.82	1137.67	2.67466	2.5			58.19	58.09	58.28	5.87799e+07	0.58	1.01352e+07	0.79	447.445	1.03891	2.5		β-Amyrin C33H60OSi	59.18	59.08	59.28	2.43511e+07	0.39	4.05708e+06	0.49	185.366	0.46498	2.5
β-Amyrin C33H58OSi/β-Amyrin	60.1	60	60.19	2.66784e+08	2.5	4.60178e+07	3.48	2030.82	4.77445	2.5		β-Amyrin C33H58OSi/β-Amyrin	58.5	58.36	58.66	1.03401e+08	1.01	1.33417e+07	1.04	787.113	1.82758	2.5		C33H58OSi/β-Amyrin	59.85	59.75	59.92	6.79941e+07	1.09	1.2208e+07	1.47	517.586	1.29834	2.5
C29H48 /stigmastan-3,5-diene）	61.72	61.5	61.87	2.77434e+08	2.6	3.28097e+07	2.48	2111.89	4.96504	2.5		C33H58OSi 498 Lanosta-9(11),24-dien-3-ol	59	58.88	59.09	3.48485e+07	0.34	5.76119e+06	0.45	265.274	0.615932	2.5		C33H58OSi/β-Amyrin	60.03	59.93	60.14	1.55969e+08	2.49	2.54238e+07	3.06	1187.27	2.9782	2.5
C32H50O2/Lupa-13（18）,22-dien-3-ol，acetate	62.61	62.16	62.78	3.13321e+08	2.94	3.58204e+07	2.71	2385.06	5.60728	2.5		β-Amyrin C33H60OSi	59.22	59.14	59.33	4.41548e+07	0.43	7.04831e+06	0.55	336.116	0.780417	2.5		C29H48 / （stigmastan-3,5-diene）	61.64	61.45	61.8	1.53312e+08	2.45	1.93386e+07	2.33	1167.04	2.92747	2.5
	62.91	62.79	63.04	5.3373e+07	0.5	7.31107e+06	0.55	406.287	0.955178	2.5		β-Amyrin C33H58OSi/β-Amyrin	59.89	59.77	59.98	1.48829e+08	1.46	2.29894e+07	1.79	1132.92	2.63049	2.5		C32H50O2 / Lupa-13（18）,22-dien-3-ol，acetate	62.53	62.33	62.69	1.44784e+08	2.31	1.76299e+07	2.12	1102.12	2.76462	2.5
C32H50O2 / Lupa-13（18）,22-dien-3-ol，acetate	64.01	63.87	64.09	3.35375e+08	3.14	4.71416e+07	3.57	2552.95	6.00197	2.5		β-Amyrin C33H58OSi/β-Amyrin	60.09	59.98	60.18	2.63714e+08	2.58	4.26667e+07	3.32	2007.45	4.66103	2.5			62.85	62.74	62.96	2.54736e+07	0.41	3.54482e+06	0.43	193.91	0.486414	2.5
C32H56OSi CAS#55429-93-1/ ［（3β，5α）-4,4-dimethylcholesta-8,24-dien-3-yl］oxy	64.64	64.48	64.96	4.50334e+08	4.22	3.66926e+07	2.78	3428.04	8.05932	2.5		C29H48 /（stigmastan-3,5-diene）	61.69	61.5	61.84	2.05329e+08	2.01	2.56448e+07	2	1563.01	3.6291	2.5		C32H50O2 / Lupa-13（18）,22-dien-3-ol，acetate	63.94	63.8	64.02	1.81783e+08	2.9	2.56172e+07	3.08	1383.77	3.47112	2.5
28-Oxours-12-en-3-yl,acetate	65.79	65.33	65.9	3.10134e+08	2.91	2.08098e+07	1.57	2360.81	5.55025	2.5		C32H50O2 / Lupa-13（18）,22-dien-3-ol，acetate	62.58	62.17	62.75	2.79667e+08	2.74	3.22751e+07	2.51	2128.89	4.943	2.5		C32H56OSi CAS#55429-93-1 /［（3β，5α）-4,4-dimethylcholesta-8,24-dien-3-yl］oxy	64.56	64.41	64.86	1.99634e+08	3.19	1.941e+07	2.34	1519.65	3.81198	2.5
	66.48	66.29	66.72	5.03164e+08	4.71	3.93575e+07	2.98	3830.19	9.00477	2.5			62.9	62.77	63.03	4.78304e+07	0.47	6.4368e+06	0.5	364.096	0.845383	2.5		28-Oxours-12-en-3-yl,acetate	65.72	65.29	65.85	1.69782e+08	2.71	1.11355e+07	1.34	1292.42	3.24196	2.5
28-Oxours-12-en-3-yl,acetate	67.52	67.29	67.62	3.90365e+08	3.66	4.59515e+07	3.48	2971.54	6.98608	2.5		C32H50O2/ Lupa-13（18）,22-dien-3-ol，acetate	64	63.85	64.08	3.44433e+08	3.37	4.72562e+07	3.68	2621.9	6.08771	2.5			66.47	66.25	66.67	3.39655e+08	5.42	2.94275e+07	3.54	2585.52	6.48566	2.5
	68.86	68.74	68.93	2.07737e+07	0.19	3.35373e+06	0.25	158.134	0.371772	2.5		C32H56OSi CAS#55429-93-1/［（3β，5α）-4,4-dimethylcholesta-8,24-dien-3-yl］oxy	64.63	64.45	64.94	3.73893e+08	3.66	3.55532e+07	2.77	2846.16	6.60841	2.5		28-Oxours-12-en-3-yl,acetate	67.45	67.27	67.53	1.76622e+08	2.82	2.3833e+07	2.87	1344.49	3.37258	2.5
	72.03	71.65	72.33	4.81404e+07	0.45	3.68006e+06	0.28	366.455	0.861534	2.5		28-Oxours-12-en-3-yl,acetate	65.79	65.3	65.88	2.31836e+08	2.27	1.62762e+07	1.27	1764.78	4.0976	2.5			68.8	68.68	68.88	1.19171e+07	0.19	1.95794e+06	0.24	90.7153	0.227555	2.5
	72.85	72.68	73.04	6.09835e+07	0.57	6.17947e+06	0.47	464.219	1.09138	2.5			66.46	66.28	66.72	4.63408e+08	4.54	3.81678e+07	2.97	3527.56	8.19054	2.5			71.96	71.82	72.15	2.14183e+07	0.34	2.13884e+06	0.26	163.041	0.40898	2.5
C22 alcohol-C16 acid/ester	81.51	80.5	81.75	3.1508e+08	2.95	1.87125e+07	1.42	2398.45	5.63875	2.5		28-Oxours-12-en-3-yl,acetate	67.48	67.28	67.6	3.27081e+08	3.2	3.87869e+07	3.02	2489.81	5.78101	2.5			72.81	72.63	72.98	3.87142e+07	0.62	4.23869e+06	0.51	294.701	0.739242	2.5
	84.26	84.09	84.5	3.42939e+07	0.32	3.09457e+06	0.23	261.053	0.613734	2.5			68.83	68.73	68.92	1.83275e+07	0.18	3.07e+06	0.24	139.513	0.32393	2.5		C22 alcohol-C16 acid/ester	81.46	80.52	81.69	1.95269e+08	3.12	1.13848e+07	1.37	1486.43	3.72863	2.5
ester（Not identified）	87.07	86.83	87.25	1.00687e+08	17.16	7.12781e+06	17.76	766.45	1.80192	2.5			72.04	71.67	72.22	3.9026e+07	0.38	3.43252e+06	0.27	297.074	0.689768	2.5			84.24	84.06	84.43	2.39997e+07	0.38	2.33991e+06	0.28	182.691	0.458272	2.5
C22 alcohol-C16 acid/ester	87.73	86.79	88.54	5.61593e+08	5.26	2.63221e+07	1.99	4274.97	10.0504	2.5			72.86	72.66	73.03	5.51831e+07	0.54	5.88281e+06	0.46	420.066	0.975339	2.5		ester（Not identified）	87.03	86.81	87.29	6.3137e+07	16.83	4.32423e+06	17.18	480.612	1.20559	2.5
ester（Not identified）	88.25	88.06	88.51	6.91398e+07	11.78	4.63264e+06	11.54	526.307	1.23735	2.5		C22 alcohol-C16 acid/ester	81.52	80.52	81.7	2.94263e+08	2.88	1.68726e+07	1.31	2240	5.20098	2.5		C22 alcohol-C16 acid/ester	87.68	86.79	88.49	3.32627e+08	5.31	1.59174e+07	1.92	2532.03	6.35147	2.5
ester（Not identified）	90.61	90.42	90.88	3.60401e+07	6.14	2.17233e+06	5.41	274.345	0.644985	2.5			84.28	84.08	84.58	3.50172e+07	0.34	2.892e+06	0.23	266.558	0.618914	2.5		ester（Not identified）	88.22	88.01	88.48	4.40315e+07	11.73	2.81513e+06	11.18	335.177	0.840775	2.5
ester（Not identified）	95.55	95.24	95.84	8.30938e+07	0.78	4.51754e+06	0.34	632.528	1.48707	2.5		ester（Not identified）	87.11	86.86	87.29	1.12901e+08	19.63	7.69845e+06	19.97	859.425	1.99547	2.5		ester（Not identified）	90.55	90.39	90.86	3.88024e+07	10.34	2.09377e+06	8.32	295.372	0.740927	2.5
ester（Not identified）	96.28	95.98	96.62	8.36995e+07	36.68	4.18737e+06	36.62	637.139	1.49791	2.5		C22 alcohol-C16 acid/ester	87.72	86.78	88.5	5.37593e+08	5.27	2.41791e+07	1.88	4092.28	9.50174	2.5		ester（Not identified）	95.45	95.18	95.76	5.08531e+07	0.81	3.0578e+06	0.37	387.105	0.971032	2.5
ester（Not identified）	96.99	96.66	97.31	5.13522e+07	22.51	2.48544e+06	21.74	390.904	0.919013	2.5		ester（Not identified）	88.26	88.04	88.5	6.66531e+07	11.59	4.40429e+06	11.43	507.378	1.17807	2.5		ester（Not identified）	96.21	95.89	96.51	4.60647e+07	0.74	2.57945e+06	0.31	350.655	0.879599	2.5
C18 x	29.28	29.07	29.43	1.27942e+07	100	1.53234e+06	100	97.3922	0.228969	2.5		ester（Not identified）	90.64	90.41	90.89	5.03227e+07	8.75	2.71023e+06	7.03	383.067	0.889433	2.5		ester（Not identified）	96.93	96.66	97.29	3.70138e+07	24.54	1.80819e+06	22.93	281.757	0.706773	2.5
C16 c	14.22	14.18	14.3	3.77039e+06	9.84	1.37856e+06	17.25	28.701	0.0674761	2.5		ester（Not identified）	95.53	95.22	95.84	9.2295e+07	0.9	4.8792e+06	0.38	702.57	1.63128	2.5		C18 x	29.25	29.07	29.38	9.12267e+06	100	922017	100	69.4437	0.174196	2.5
C24 q	23.81	23.77	23.87	2.83685e+06	7.4	851165	10.65	21.5947	0.0507691	2.5		ester（Not identified）	96.3	96	96.61	7.497e+07	32.76	3.69631e+06	32.57	570.688	1.32506	2.5		C16 c	14.22	14.18	14.29	2.82294e+06	11.19	1.01898e+06	20.16	21.4889	0.0539037	2.5
C24 x	42.79	42.69	42.89	5.64212e+06	14.72	931211	11.66	42.949	0.100973	2.5		ester（Not identified）	96.94	96.66	97.32	5.00018e+07	21.85	2.49805e+06	22.01	380.625	0.883761	2.5		C24 q	23.79	23.71	23.85	2.22424e+06	8.82	513609	10.16	16.9314	0.0424716	2.5
C31 q	46.9	46.8	47	1.40012e+07	36.53	2.69175e+06	33.69	106.58	0.250569	2.5		C18 x	29.26	29.08	29.4	1.43659e+07	100	1.55375e+06	100	109.356	0.253911	2.5		C24 x	42.74	42.62	42.84	4.26129e+06	16.89	551007	10.9	32.4379	0.0813688	2.5
C26 x	47.77	47.71	47.84	3.07273e+06	8.02	697045	8.72	23.3903	0.0549905	2.5		C16 c	14.21	14.15	14.31	6.86883e+06	17.59	1.5851e+06	20.72	52.287	0.121404	2.5		C31 q	46.84	46.75	46.96	7.91511e+06	31.37	1.4322e+06	28.34	60.2515	0.151138	2.5
C27 c	49.67	49.55	49.79	9.00068e+06	23.49	1.43976e+06	18.02	68.5151	0.161079	2.5		C24 q	23.81	23.75	23.87	2.82668e+06	7.24	776961	10.16	21.5173	0.0499604	2.5		C26 x	47.74	47.65	47.79	2.43882e+06	9.67	530649	10.5	18.5648	0.046569	2.5
								84222	198.006			C24 x	42.79	42.69	42.9	6.45499e+06	16.53	1.17354e+06	15.34	49.1368	0.114089	2.5		C27 c	49.61	49.49	49.73	5.56974e+06	22.07	1.00742e+06	19.93	42.3981	0.106353	2.5
												C31 q	46.88	46.79	47	1.3861e+07	35.5	2.42478e+06	31.7	105.513	0.244987	2.5										49333.6	123.751
												C26 x	47.77	47.71	47.85	3.02338e+06	7.74	691864	9.05	23.0146	0.0534369	2.5
												C27 c	49.67	49.55	49.75	6.0082e+06	15.39	996811	13.03	45.7357	0.106192	2.5
																				80748.2	187.487
		a（mm）	b（mm）	c（mm）	Fruit soaking area
	1	66.84	66	23	5509.35	42535.2	425.352
		74.6	74.6	25.96	6969.95		0
		68.12	67.68	26.1	6125.65		0
		70.1	74.1	23.84	6319.77		0
		68.9	72.1	22.68	5949.89		0
		68.78	69.18	23.18	5840.23		0
		64.5	73	23.3	5820.32		0
	2	66.5	71.48	21.78	5635.93	43068.7	430.687
		70.7	72.9	24.08	6319.74		0
		75.26	84.08	26.34	7708.36		0
		70.1	65	21.7	5455.82		0
		68.24	70.7	27.38	6509.86		0
		68.24	73.8	23.84	6182.96		0
		62.86	68.4	21.86	5256.05		0
	3	61.28	68.5	21.8	5160.64	39865.3	398.653
		70.62	63.78	25.48	5944.5
		69.42	62.4	24.3	5622.54
		71.08	67.38	24	5987.59
		67.4	68.1	21.46	5448.36
		75.22	74.12	24.4	6735.1
		62.3	62.18	22.54	4966.53

## Sheet: XH 45d
						abbreviate table
						s: fatty acids
						w: alkane
						c: fatty alcohol
						q: aldehyde
						x: alkene		PEAK LIST				473.734								PEAK LIST				473.734								PEAK LIST				473.734
								XH 45d 1.RAW				424.663								XH 45d 2.raw				424.663								XH 45d 3.raw				424.663
								RT: 85.46 - 97.64				415.741								RT: 85.46 - 97.64				415.741								RT: 85.46 - 97.64				415.741
								Number of detected peaks: 55												Number of detected peaks: 55												Number of detected peaks: 55
								Apex RT	Start RT	End RT	Area	%Area	Height	%Height	Total wax（µg）	wax content（µg/cm2）	Constant volume（mL）			Apex RT	Start RT	End RT	Area	%Area	Height	%Height	Total wax（µg）	wax content（µg/cm2）	Constant volume（mL）			Apex RT	Start RT	End RT	Area	%Area	Height	%Height	Total wax（µg）	wax content（µg/cm2）	Constant volume（mL）
								3.5	3.5	3.56	1.95015e+06	0.04	1.3416e+06	0.21	29.6899	0.062672	5		C9 s	8.78	8.75	8.83	5.6001e+06	0.1	3.60475e+06	0.52	85.2584	0.200767	5		C9 s	8.78	8.76	8.9	8.68355e+06	0.14	4.84497e+06	0.65	132.202	0.317992	5
								3.73	3.7	3.79	3.97874e+06	0.08	1.57328e+06	0.25	60.5741	0.127865	5			9.69	9.66	9.78	1.06e+07	0.19	6.51014e+06	0.95	161.379	0.380017	5			9.69	9.67	9.77	3.60287e+06	0.06	1.78498e+06	0.24	54.8516	0.131937	5
								4.63	4.61	4.66	1.74966e+06	0.03	1.30116e+06	0.21	26.6376	0.056229	5		Farnesene	10.77	10.74	10.86	4.0066e+06	0.07	1.93592e+06	0.28	60.9981	0.143639	5		Farnesene	10.76	10.74	10.85	4.85197e+06	0.08	2.12814e+06	0.28	73.8685	0.177679	5
							C9 s	8.78	8.76	8.83	4.23437e+06	0.08	2.75029e+06	0.43	64.4658	0.13608	5		C22 q	18.53	18.49	18.63	4.67752e+06	0.09	1.14684e+06	0.17	71.2126	0.167692	5		C22 q	18.56	18.51	18.65	3.7713e+06	0.06	1.05208e+06	0.14	57.4159	0.138105	5
								10.15	10.1	10.22	1.25385e+07	0.24	7.51392e+06	1.18	190.892	0.402952	5		C16 s	18.75	18.65	18.86	5.78973e+06	0.11	1.49161e+06	0.22	88.1453	0.207565	5		C16 s	18.75	18.66	18.83	6.50102e+06	0.11	1.81337e+06	0.24	98.9743	0.238067	5
							C16 s	18.75	18.69	18.83	7.29208e+06	0.14	2.26808e+06	0.36	111.018	0.234346	5		C18 c	21.4	21.33	21.46	4.338e+06	0.08	1.23923e+06	0.18	66.0436	0.15552	5		C18 c	21.41	21.34	21.48	4.83484e+06	0.08	1.3294e+06	0.18	73.6077	0.177052	5
							C18 c	21.42	21.36	21.46	3.22265e+06	0.06	956541	0.15	49.063	0.103567	5		C18：1s	23.2	23.11	23.29	4.70114e+06	0.09	903004	0.13	71.5722	0.168539	5		C18：1s	23.19	23.13	23.27	4.74599e+06	0.08	1.08202e+06	0.14	72.2549	0.173798	5
							C18：1s	23.19	23.12	23.27	3.7798e+06	0.07	1.02172e+06	0.16	57.5453	0.121472	5		C24 q	23.8	23.75	23.87	7.58943e+06	0.14	1.98864e+06	0.29	115.545	0.272086	5		C24 q	23.82	23.76	23.9	7.70056e+06	0.13	2.01424e+06	0.27	117.237	0.281995	5
							C24 q	23.82	23.77	23.88	2.23286e+06	0.04	527611	0.08	33.994	0.0717575	5		C18s	23.95	23.88	23.99	1.31639e+06	0.02	313946	0.05	20.0412	0.0471932	5		C18s	23.96	23.9	24.02	2.19152e+06	0.04	538510	0.07	33.3646	0.0802534	5
							C18s	23.95	23.89	24.01	3.04115e+06	0.06	750610	0.12	46.2998	0.0977336	5		C20 c	27.15	26.81	27.25	2.05404e+07	0.38	3.97959e+06	0.58	312.715	0.736384	5		C20 c	27.18	27.08	27.29	1.98713e+07	0.33	4.15426e+06	0.56	302.529	0.727685	5
							C20 c	27.16	27.06	27.27	1.34093e+07	0.25	2.91091e+06	0.46	204.148	0.430934	5		C24 w	28.82	28.55	28.94	6.85768e+07	1.26	1.31781e+07	1.91	1044.04	2.45852	5		C24 w	28.85	28.49	28.98	7.10176e+07	1.17	1.34032e+07	1.79	1081.2	2.60066	5
							C24 w	28.85	28.52	28.98	5.94349e+07	1.12	1.10282e+07	1.74	904.863	1.91006	5		C18 x	29.28	29.01	29.47	1.5567e+07	0.29	1.69677e+06	0.25	236.999	0.558087	5		C18 x	29.29	29	29.54	2.25417e+07	0.37	2370188	0.32	343.184	0.825476	5
							C26 q	30.13	30.05	30.23	7.01733e+06	0.13	1.42529e+06	0.22	106.835	0.225516	5		C26 q	30.1	29.78	30.39	5.42101e+07	1	9.57873e+06	1.39	825.318	1.94346	5		C26 q	30.12	29.78	30.42	6.92144e+07	1.14	1.15069e+07	1.54	1053.75	2.53463	5
							C25 w	32.11	32.03	32.17	2.97955e+06	0.06	637152	0.1	45.3619	0.0957538	5		C25 w	32.08	31.99	32.19	8.24569e+06	0.15	1.64584e+06	0.24	125.536	0.295613	5		C25 w	32.12	32.02	32.18	7.60123e+06	0.13	1.2171e+06	0.16	115.724	0.278357	5
							C22 c	33.58	33.22	33.73	6.82777e+07	1.29	1.15312e+07	1.82	1039.49	2.19425	5		C22 c	33.55	33.15	33.67	8.48532e+07	1.56	1.46918e+07	2.13	1291.84	3.04204	5		C22 c	33.6	33.17	33.73	1.06062e+08	1.75	1.78419e+07	2.39	1614.73	3.88398	5
							C26 w	35.41	35.32	35.51	3.68031e+06	0.07	585385	0.09	56.0306	0.118274	5		C26 w	35.39	35.3	35.46	6.75192e+06	0.12	1.43572e+06	0.21	102.794	0.24206	5		C26 w	35.42	35.33	35.48	4.36691e+06	0.07	705273	0.09	66.4837	0.159916	5
							C23 x	36.04	35.93	36.12	2.73683e+06	0.05	559081	0.09	41.6666	0.0879536	5		C23 x	35.99	35.75	36.1	2.30268e+07	0.42	3.49787e+06	0.51	350.57	0.825525	5		C23 x	36.02	35.67	36.29	3.81711e+07	0.63	4.91752e+06	0.66	581.133	1.39782	5
							C28 q	36.86	36.75	36.98	8.6874e+06	0.16	1.55494e+06	0.25	132.261	0.279188	5		C28 q	36.84	36.61	36.96	4.44197e+07	0.82	7.93499e+06	1.15	676.264	1.59247	5		C28 q	36.87	36.6	37.05	5.48692e+07	0.91	8.6244e+06	1.15	835.352	2.00931	5
							C27 w	38.74	38.62	38.84	1.10195e+07	0.21	1.95945e+06	0.31	167.765	0.354134	5		C27 w	38.71	38.57	38.81	1.98355e+07	0.36	3.56249e+06	0.52	301.984	0.711115	5		C27 w	38.74	38.63	38.87	1.09388e+07	0.18	1.92902e+06	0.26	166.537	0.400578	5
								39.32	39.16	39.39	5.9353e+06	0.11	825391	0.13	90.3616	0.190743	5			39.29	39.11	39.37	7.35081e+06	0.14	1.07622e+06	0.16	111.912	0.263531	5			39.31	39.13	39.4	1.13311e+07	0.19	1.4982e+06	0.2	172.51	0.414945	5
								39.53	39.44	39.67	5.04146e+06	0.1	757393	0.12	76.7534	0.162018	5			39.52	39.4	39.63	5.42392e+06	0.1	749750	0.11	82.5761	0.194451	5			39.56	39.45	39.66	6.38974e+06	0.11	1.01124e+06	0.14	97.2801	0.233992	5
							C24 c	40.14	40.05	40.34	1.18783e+07	0.22	2.06138e+06	0.33	180.841	0.381735	5		C24 c	40.11	40.01	40.29	1.477e+07	0.27	2.41714e+06	0.35	224.865	0.529513	5		C24 c	40.13	40.02	40.31	1.75028e+07	0.29	2.83276e+06	0.38	266.471	0.640954	5
							C28 w	42.03	41.97	42.1	2.83502e+06	0.05	750332	0.12	43.1616	0.0911094	5		C28 w	42	41.91	42.1	9.4867e+06	0.17	1.67454e+06	0.24	144.43	0.340104	5		C28 w	42.04	41.97	42.1	2.60851e+06	0.04	581744	0.08	39.713	0.0955235	5
							C30 q	43.6	43.49	43.69	9.20671e+06	0.17	1.59552e+06	0.25	140.167	0.295877	5			42.76	42.66	42.85	5.51848e+06	0.1	1.0696e+06	0.16	84.0157	0.197841	5			42.8	42.64	42.89	9.3701e+06	0.15	1.6677e+06	0.22	142.654	0.343133	5
							C25 x	44.52	44.45	44.62	6.71845e+06	0.13	1.2957e+06	0.2	102.285	0.215911	5		C30 q	43.56	43.44	43.68	3.79178e+07	0.7	6.90461e+06	1	577.277	1.35938	5		C30 q	43.59	43.47	43.71	4.49481e+07	0.74	7.8902e+06	1.06	684.31	1.646	5
							C29 w	45.33	44.88	45.49	2.14116e+08	4.05	3.38787e+07	5.34	3259.79	6.88105	5		C25 x	44.5	44.41	44.58	7.12813e+06	0.13	1.42616e+06	0.21	108.522	0.255548	5		C25 x	44.54	44.44	44.63	9.2104e+06	0.15	1.69519e+06	0.23	140.223	0.337285	5
							C26 c	46.54	46.44	46.66	5.84006e+06	0.11	1.08696e+06	0.17	88.9115	0.187682	5		C29 w	45.28	44.78	45.41	2.16663e+08	3.98	3.31152e+07	4.81	3298.57	7.7675	5		C29 w	45.31	44.86	45.49	2.05966e+08	3.4	3.24447e+07	4.34	3135.72	7.54249	5
							C32 q	50.1	49.85	50.25	4.33576e+07	0.82	6.66413e+06	1.05	660.095	1.39339	5		C26 c	46.5	46.41	46.62	5.89751e+06	0.11	1.12384e+06	0.16	89.7863	0.211429	5		C26 c	46.53	46.45	46.62	4.96511e+06	0.08	1.00457e+06	0.13	75.5909	0.181822	5
								52.72	52.63	52.8	4.37113e+06	0.08	785823	0.12	66.548	0.140475	5		C32 q	50.08	49.57	50.24	1.30473e+08	2.4	2.06927e+07	3	1986.38	4.67755	5		C32 q	50.11	49.76	50.25	1.37872e+08	2.28	2.26059e+07	3.03	2099.02	5.04887	5
							C33 q	53.25	53.13	53.38	7.60553e+06	0.14	1.11612e+06	0.18	115.79	0.24442	5			52.71	52.58	52.8	5.24015e+06	0.1	727710	0.11	79.7783	0.187862	5			52.73	52.63	52.78	4.97189e+06	0.08	944413	0.13	75.6942	0.182071	5
							C29 x	55.64	55.51	55.78	2.66369e+07	0.5	3.39669e+06	0.54	405.531	0.856031	5		C33 q	53.21	53.07	53.33	1.41363e+07	0.26	2.35169e+06	0.34	215.216	0.506793	5		C33 q	53.23	53.12	53.36	1.43299e+07	0.24	2.42653e+06	0.32	218.165	0.524761	5
								56.11	55.97	56.19	1.01204e+07	0.19	1.6204e+06	0.26	154.077	0.32524	5		C29 x	55.63	55.52	55.72	5.3124e+07	0.98	7.73294e+06	1.12	808.783	1.90453	5		C29 x	55.67	55.55	55.75	6.64289e+07	1.1	9.96113e+06	1.33	1011.34	2.43263	5
							C34 q	56.35	56.23	56.45	1.06483e+08	2.01	1.80569e+07	2.85	1621.14	3.42205	5		C34 q	56.34	56.2	56.43	3.07693e+08	5.66	4.87392e+07	7.08	4684.45	11.031	5		C34 q	56.38	56.21	56.47	3.57181e+08	5.9	5.47943e+07	7.34	5437.88	13.08	5
							β-sitosterol	58.01	57.92	58.08	3.63993e+07	0.69	5.37989e+06	0.85	554.159	1.16977	5		β-sitosterol	58.01	57.9	58.07	2.94454e+07	0.54	4.82573e+06	0.7	448.289	1.05563	5		β-sitosterol	58.02	57.92	58.08	3.68643e+07	0.61	6.16774e+06	0.83	561.237	1.34997	5
								58.2	58.11	58.28	6.13035e+07	1.16	9.57239e+06	1.51	933.311	1.97011	5			58.16	58.09	58.26	5.41396e+07	1	8.60173e+06	1.25	824.245	1.94094	5			58.19	58.1	58.27	5.35151e+07	0.88	8.74043e+06	1.17	814.736	1.95972	5
							β-Amyrin	58.55	58.39	58.63	3.9327e+08	7.44	5.87175e+07	9.26	5987.32	12.6386	5		β-Amyrin	58.53	58.36	58.62	4.4468e+08	8.17	6.51057e+07	9.45	6770	15.942	5		β-Amyrin	58.56	58.38	58.66	4.92177e+08	8.12	7.10461e+07	9.51	7493.12	18.0235	5
							C33H58OSi 498 Lanosta-9(11),24-dien-3-ol	59.08	58.91	59.21	1.32261e+08	2.5	1.21911e+07	1.92	2013.6	4.25049	5		C33H58OSi 498 Lanosta-9(11),24-dien-3-ol	59.05	58.9	59.22	1.10288e+08	2.03	1.03484e+07	1.5	1679.07	3.95388	5		C33H58OSi 498 Lanosta-9(11),24-dien-3-ol	59.08	58.92	59.18	1.35128e+08	2.23	12821244	1.72	2057.25	4.94839	5
							β-Amyrin	60.04	59.75	60.23	1.58364e+09	29.96	1.42709e+08	22.5	24110	50.8935	5		β-Amyrin	60.02	59.74	60.17	1.50652e+09	27.69	1.4214e+08	20.64	22936	54.0098	5		β-Amyrin	60.05	59.75	60.21	1.65926e+09	27.39	1.50069e+08	20.09	25261.3	60.7622	5
							stigmastan-3,5-diene C29H48	61.71	61.49	62.28	3.19696e+08	6.05	2.94393e+07	4.64	4867.19	10.2741	5			60.84	60.75	60.93	1.14933e+07	0.21	2.0718e+06	0.3	174.979	0.412043	5			60.84	60.77	60.94	1.95162e+07	0.32	3.08905e+06	0.41	297.123	0.714683	5
							C32H50O2 / Lupa-13（18）,22-dien-3-ol，acetate	62.61	62.43	62.74	3.22671e+08	6.1	4.3571e+07	6.87	4912.48	10.3697	5		stigmastan-3,5-diene C29H48	61.69	61.46	61.9	3.03754e+08	5.58	3.08417e+07	4.48	4624.49	10.8898	5		stigmastan-3,5-diene C29H48	61.72	61.53	61.93	3.17828e+08	5.25	3.22361e+07	4.32	4838.75	11.6389	5
								63.44	63.35	63.53	3.11225e+07	0.59	5.17564e+06	0.82	473.822	1.00019	5		C32H50O2 / Lupa-13（18）,22-dien-3-ol，acetate	62.56	62.13	62.71	2.89884e+08	5.33	3.49753e+07	5.08	4413.33	10.3925	5		C32H50O2 / Lupa-13（18）,22-dien-3-ol，acetate	62.6	62.16	62.74	3.15553e+08	5.21	3.95623e+07	5.3	4804.12	11.5556	5
							C32H50O2 / Lupa-13（18）,22-dien-3-ol，acetate	64.06	63.81	64.14	7.12254e+08	13.48	8.59105e+07	13.55	10843.7	22.8898	5			63.4	63.3	63.54	4.45071e+07	0.82	6.53587e+06	0.95	677.596	1.59561	5			63.43	63.33	63.53	3.61283e+07	0.6	5.75069e+06	0.77	550.033	1.32302	5
							C32H56OSi CAS#55429-93-1 /［（3β，5α）-4,4-dimethylcholesta-8,24-dien-3-yl］oxy	64.55	64.48	64.65	1.72964e+07	0.33	3.21805e+06	0.51	263.328	0.555855	5		C32H50O2/Lupa-13（18）,22-dien-3-ol，acetate	64	63.78	64.09	5.89723e+08	10.84	7.43642e+07	10.8	8978.2	21.1419	5		C32H50O2 / Lupa-13（18）,22-dien-3-ol，acetate	64.03	63.81	64.13	6.24154e+08	10.3	7.73989e+07	10.36	9502.39	22.8565	5
								65.11	65.02	65.22	1.68499e+07	0.32	2.86961e+06	0.45	256.531	0.541507	5		C32H56OSi CAS#55429-93-1 /［（3β，5α）-4,4-dimethylcholesta-8,24-dien-3-yl］oxy	64.52	64.42	64.6	2.3293e+07	13.41	3.36789e+06	14.07	354.623	0.835067	5		C32H56OSi CAS#55429-93-1 /［（3β，5α）-4,4-dimethylcholesta-8,24-dien-3-yl］oxy	64.52	64.47	64.62	1.36708e+07	0.23	2.81352e+06	0.38	208.129	0.500623	5
								65.37	65.22	65.5	4.34001e+07	0.82	5.97657e+06	0.94	660.742	1.39475	5			65.11	65	65.2	2.7954e+07	0.51	3.78317e+06	0.55	425.584	1.00217	5			65.13	65.01	65.23	3.1004e+07	0.51	4.14681e+06	0.56	472.018	1.13537	5
							28-Oxours-12-en-3-yl acetate C32H50O3	65.75	65.61	65.87	1.45915e+08	2.76	2.06995e+07	3.26	2221.47	4.68927	5			65.33	65.22	65.45	3.76258e+07	0.69	5.12122e+06	0.74	572.831	1.34891	5			65.36	65.25	65.47	4.06826e+07	0.67	5.45329e+06	0.73	619.37	1.4898	5
								66.43	66.29	66.76	8.55015e+07	1.62	6.72446e+06	1.06	1301.71	2.74777	5		28-Oxours-12-en-3-yl acetate C32H50O3	65.71	65.58	65.82	1.29465e+08	2.38	1.91253e+07	2.78	1971.04	4.64141	5		28-Oxours-12-en-3-yl acetate C32H50O3	65.74	65.61	65.87	1.56166e+08	2.58	2.20001e+07	2.95	2377.55	5.71882	5
							28-Oxours-12-en-3-yl acetate C32H50O3	67.47	66.76	67.64	5.40373e+08	10.22	6.07001e+07	9.57	8226.88	17.366	5			66.37	66.27	66.51	3.91977e+07	0.72	4.49318e+06	0.65	596.763	1.40526	5			66.43	66.29	66.72	7.38311e+07	1.22	6.54618e+06	0.88	1124.04	2.7037	5
								67.83	67.77	67.93	1.01843e+07	0.19	2.03679e+06	0.32	155.05	0.327293	5		28-Oxours-12-en-3-yl acetate C32H50O3	67.42	66.86	67.55	4.49241e+08	8.26	5.28884e+07	7.68	6839.43	16.1055	5		28-Oxours-12-en-3-yl acetate C32H50O3	67.46	66.72	67.6	5.24882e+08	8.66	5.95848e+07	7.98	7991.03	19.2212	5
								72.02	71.86	72.2	1.82254e+07	0.34	2.03081e+06	0.32	277.472	0.585712	5			67.81	67.73	67.95	2.18571e+07	0.4	2.57354e+06	0.37	332.762	0.78359	5			67.86	67.75	67.96	3.09293e+07	0.51	3.27454e+06	0.44	470.881	1.13263	5
								80.82	80.64	80.98	1.24227e+07	0.24	1.19164e+06	0.19	189.129	0.39923	5			71.98	71.84	72.16	1.61373e+07	0.3	1.55287e+06	0.23	245.682	0.578533	5			72.01	71.88	72.18	1.66818e+07	0.28	1.76725e+06	0.24	253.97	0.610886	5
							C22 alcohol-C16 acid/ester	81.48	81.33	81.62	2.23314e+07	0.42	2.37048e+06	0.37	339.982	0.717665	5			80.79	80.61	80.96	1.16276e+07	0.21	1.18739e+06	0.17	177.024	0.416857	5			80.8	80.66	80.95	1.25304e+07	0.21	1.33788e+06	0.18	190.768	0.458862	5
							ester（Not identified）	87.08	86.88	87.34	1.76614e+07	0.33	1.45108e+06	0.23	268.885	0.567586	5		C22 alcohol-C16 acid/ester	81.42	81.31	81.6	1.47139e+07	0.27	1.67961e+06	0.24	224.011	0.527503	5		C22 alcohol-C16 acid/ester	81.47	81.3	81.6	1.85441e+07	0.31	2.16887e+06	0.29	282.324	0.679085	5
							C22 alcohol-C18:1 acid/ester	87.63	87.34	87.9	6.40323e+07	1.21	5.02188e+06	0.79	974.856	2.05781	5		ester（Not identified）	87.02	86.83	87.38	1.90815e+07	0.35	1.28271e+06	0.19	290.504	0.684082	5		ester（Not identified）	87.07	86.83	87.28	2.66294e+07	22.7	1.9217e+06	22.06	405.417	0.975168	5
							ester（Not identified）	88.25	87.99	88.54	1.81585e+07	17.47	1.21739e+06	16.71	276.452	0.583559	5		C22 alcohol-C18:1 acid/ester	87.63	87.38	87.82	4.87699e+07	0.9	3.87229e+06	0.56	742.493	1.74843	5		C22 alcohol-C18:1 acid/ester	87.64	86.87	87.88	8.32855e+07	1.37	4.86785e+06	0.65	1267.97	3.04991	5
							ester（Not identified）	95.52	95.24	95.73	1.74824e+07	0.33	1.14971e+06	0.18	266.159	0.561832	5		ester（Not identified）	88.2	88.01	88.44	9.4611e+06	13.05	766866	13.88	144.04	0.339186	5		ester（Not identified）	88.21	87.99	88.49	9.66297e+06	8.24	898886	10.32	147.113	0.353858	5
							ester（Not identified）	96.19	95.94	96.51	2.2913e+07	22.04	1.07729e+06	14.79	348.838	0.736358	5		ester（Not identified）	95.47	95.23	95.81	2.45509e+07	0.45	1.301e+06	0.19	373.774	0.880165	5		ester（Not identified）	95.5	95.26	95.75	2.19963e+07	0.36	1.38058e+06	0.18	334.881	0.805505	5
							C23 w	25.72	25.64	25.77	1.92158e+06	100	414865	100	29.255	0.061754	5		ester（Not identified）	96.19	95.94	96.43	1.70268e+07	23.49	993875	17.99	259.223	0.610419	5		ester（Not identified）	96.27	95.91	96.57	2.2347e+07	19.05	1.02785e+06	11.8	340.221	0.818348	5
							C16 c	14.22	14.2	14.26	834153	30.27	360360	46.48	12.6995	0.0268072	5		C23 w	25.71	25.65	25.75	2.46061e+06	100	641260	100	37.4614	0.0882145	5		C23 w	25.7	25.66	25.77	2.36676e+06	100	638777	100	36.0326	0.0866709	5
							C31 w	51.31	51.21	51.44	5.17841e+06	100	841632	100	78.8384	0.166419	5		C30 w	48.45	48.36	48.55	5.947e+06	70.73	1.10272e+06	63.23	90.5397	0.213204	5		C30 w	48.48	48.38	48.54	2.66441e+06	52.96	497799	43.8	40.5641	0.0975706	5
															81217.9	171.442			C16 c	14.23	14.2	14.26	1.08408e+06	11.42	533966	23.44	16.5044	0.0388648	5		C16 c	14.21	14.2	14.26	1.00715e+06	16.68	459737	28.8	15.3334	0.036882	5
																			C31 w	51.28	51.19	51.39	6.01627e+06	100	1.0911e+06	100	91.5942	0.215687	5		C31 w	51.32	51.23	51.4	4.09235e+06	100	823887	100	62.3036	0.149862	5
																			C24 x	42.76	42.69	42.83	6.79338e+06	53.03	1.24214e+06	53.24	103.425	0.243547	5		C24 x	42.8	42.72	42.87	7.41434e+06	64.44	1577370	65.69	112.879	0.271513	5
																											83920.3	197.616											93403.9	224.668
								a（mm）	b（mm）	c（mm）	Fruit soaking area
							1	66.4	76.88	21.34	5874.79	47373.4	473.734
								70.6	88.14	20.92	6735.77		0
								73.14	84.12	22.9	6992.68		0
								77.08	87.7	23.12	7529.01		0
								75.9	92.6	23.54	7833.73		0
								73.78	80.14	23.88	6944.99		0
								65.68	76.88	18.88	5462.47		0
							2	65	75.58	20.34	5566.64	42466.3	424.663
								72	86.14	24	7221.89		0
								66.78	82.6	22.38	6389.1		0
								69.12	70.5	18.3	5227.11		0
								63.08	83.24	18.6	5599.3		0
								65.5	72.42	20.1	5386.73		0
								71.4	91.4	21.46	7075.57		0
							3	72.2	74.82	20.78	6027.75	41574.1	415.741
								65.2	72.8	19.3	5274.4
								75.7	74.44	22.68	6516.43
								73.6	76.48	21.5	6326.31
								59.1	67.16	17.5	4392.08
								71.38	89.9	21.78	7038.43
								67	80.1	20.7	5998.68

## Sheet: YL 45d
Ya							abbreviate table
							s: fatty acids
							w: alkane													PEAK LIST				294.485								PEAK LIST
							c: fatty alcohol						294.485							YL 45d 2.raw				274.868								YL 45d 3.raw				294.485
							q: aldehyde						274.868							RT: 68.80 - 99.89				312.98								RT: 68.80 - 99.89				274.868
							x: alkene						312.98							Number of detected peaks: 56												Number of detected peaks: 52				312.98
								Apex RT	Start RT	End RT	Area	%Area	Height	%Height	Total wax（µg）	wax content（µg/cm2）	Constant volume（mL）			Apex RT	Start RT	End RT	Area	%Area	Height	%Height	Total wax（µg）	wax content（µg/cm2）	Constant volume（mL）			Apex RT	Start RT	End RT	Area	%Area	Height	%Height	Total wax（µg）	wax content（µg/cm2）	Constant volume（mL）
								3.7	3.68	3.77	2.68839e+06	0.05	1.23934e+06	0.18	40.9292	0.138986	5			3.5	3.5	3.56	1.91152e+06	0.03	1.54802e+06	0.16	29.1018	0.105876	5		C9 s	8.79	8.76	8.83	4.13127e+06	0.06	2.53052e+06	0.28	62.8963	0.200959	5
								4.61	4.59	4.63	1.4204e+06	0.03	1.15847e+06	0.16	21.6247	0.0734323	5			4.63	4.61	4.65	1.64107e+06	0.02	1.50364e+06	0.16	24.9843	0.0908957	5		Farnesene	10.76	10.73	10.84	1.69473e+08	2.52	1.12451e+08	12.45	2580.13	8.24376	5
							C9 s	8.78	8.75	8.81	2.29884e+06	0.04	1.69213e+06	0.24	34.9986	0.118847	5		C9 s	8.79	8.76	8.82	4.44088e+06	0.06	3.05276e+06	0.32	67.6099	0.245972	5			12.17	12.12	12.23	6.96933e+06	0.1	3.24314e+06	0.36	106.104	0.339012	5
								9.69	9.67	9.72	3.37324e+06	0.06	2.23225e+06	0.32	51.3557	0.174391	5			9.7	9.67	9.75	2.78141e+06	0.04	1.63975e+06	0.17	42.3454	0.154057	5			12.96	12.92	13.07	1.09011e+07	0.16	4.38447e+06	0.49	165.962	0.530265	5
								10.16	10.12	10.18	2.59397e+06	0.05	1.81348e+06	0.26	39.4917	0.134104	5		Farnesene	10.76	10.72	10.84	1.49369e+08	2.02	9.88583e+07	10.23	2274.05	8.27325	5		C16 c	14.22	14.19	14.3	4.23562e+06	0.06	1.27896e+06	0.14	64.4849	0.206035	5
							Farnesene	10.76	10.73	10.83	9.45408e+07	1.7	6.42247e+07	9.08	1439.33	4.88761	5			12.16	12.1	12.21	6.46058e+06	0.09	2.66573e+06	0.28	98.3587	0.35784	5		C16 s	18.75	18.5	18.86	3.21285e+07	0.48	7.8167e+06	0.87	489.139	1.56284	5
								11.82	11.79	11.88	2.13686e+06	0.04	1.10288e+06	0.16	32.5325	0.110472	5			12.95	12.9	12.99	6.88334e+06	0.09	3.01981e+06	0.31	104.795	0.381256	5		C21 w	20.14	20.08	20.18	2.11314e+06	0.03	566644	0.06	32.1713	0.10279	5
								12.17	12.14	12.22	4.46962e+06	0.08	2.49139e+06	0.35	68.0474	0.231073	5		C16 c	14.22	14.19	14.32	5.78267e+06	0.08	1.45242e+06	0.15	88.0379	0.320292	5		C18 c	21.42	21.38	21.47	2.12356e+06	0.03	799783	0.09	32.33	0.103297	5
								12.96	12.91	13.07	8.93046e+06	0.16	4156462	0.59	135.961	0.461691	5		C16 s	18.75	18.5	18.85	2.85694e+07	0.39	6.9422e+06	0.72	434.953	1.58241	5			23.06	22.98	23.11	1.7332e+07	0.26	4.674e+06	0.52	263.87	0.843088	5
							C16 c	14.23	14.2	14.3	4.06154e+06	0.07	1.18987e+06	0.17	61.8347	0.209976	5		C21 w	20.14	20.08	20.19	2.03514e+06	0.03	592396	0.06	30.9838	0.112722	5		C18:1 s	23.2	23.14	23.29	1.94928e+07	0.29	4.47891e+06	0.5	296.766	0.948195	5
							C16 s	18.75	18.7	18.85	7.51346e+06	0.13	2.06256e+06	0.29	114.388	0.388434	5		C18 c	21.41	21.37	21.47	2.42107e+06	0.03	780062	0.08	36.8594	0.134099	5		C24 q	23.82	23.77	23.88	6.2099e+06	0.09	1.78202e+06	0.2	94.5422	0.302071	5
							C21 w	20.13	20.08	20.2	2.30213e+06	0.04	624237	0.09	35.0486	0.119017	5			23.05	22.97	23.12	1.52472e+07	0.21	3.98514e+06	0.41	232.13	0.844515	5		C23 w	25.73	25.67	25.78	1.40627e+06	0.02	414457	0.05	21.4097	0.0684059	5
							C18 c	21.39	21.34	21.45	2.84668e+06	0.05	847505	0.12	43.339	0.147169	5		C18:1 s	23.2	23.14	23.28	1.49333e+07	0.2	3.69179e+06	0.38	227.351	0.827127	5		C20 c	27.18	26.96	27.28	1.65848e+07	0.25	3.39821e+06	0.38	252.495	0.806744	5
								23.06	22.98	23.13	5.17962e+06	0.09	1.04829e+06	0.15	78.8568	0.267779	5		C24 q	23.82	23.75	23.88	7.75359e+06	0.1	1.76845e+06	0.18	118.044	0.429457	5		C24 w	28.85	28.54	28.96	5.41144e+07	0.8	1.01343e+07	1.12	823.862	2.63231	5
							C18:1 s	23.19	23.13	23.3	4.22861e+06	0.08	771919	0.11	64.3781	0.218612	5		C23 w	25.73	25.66	25.78	2.04234e+06	0.03	545381	0.06	31.0935	0.113121	5		C18 x	29.31	29.06	29.5	2.53752e+07	0.38	3.1625e+06	0.35	386.323	1.23434	5
							C24 q	23.8	23.75	23.87	4.18373e+06	0.08	1.1859e+06	0.17	63.6949	0.216292	5		C20 c	27.19	26.87	27.26	1.7619e+07	0.24	3.25331e+06	0.34	268.24	0.975886	5		C26 q	30.13	29.76	30.41	6.78157e+07	1.01	1.13837e+07	1.26	1032.45	3.29879	5
							C23 w	25.71	25.65	25.76	1.72186e+06	0.03	443880	0.06	26.2143	0.0890174	5		C24 w	28.85	28.56	28.97	5.89729e+07	0.8	1.04881e+07	1.09	897.829	3.2664	5		C22 c	33.58	33.21	33.73	6.19246e+07	0.92	9.4741e+06	1.05	942.767	3.01223	5
							C20 c	27.15	27.04	27.25	1.69e+07	0.3	3.76462e+06	0.53	257.293	0.873705	5		C18 x	29.3	29.07	29.46	2.42401e+07	0.33	3.01846e+06	0.31	369.042	1.34262	5		C23 x	36.03	35.76	36.18	3.11214e+07	0.46	4.63781e+06	0.51	473.806	1.51385	5
							C24 w	28.83	28.42	28.94	5.3355e+07	0.96	9.59506e+06	1.36	812.299	2.75837	5		C26 q	30.13	29.78	30.26	6.44832e+07	0.87	1.13603e+07	1.18	981.72	3.57161	5		C28 q	36.86	36.55	37.03	5.64888e+07	0.84	8.98112e+06	0.99	860.01	2.74781	5
							C18 x	29.29	29.1	29.38	7.24732e+06	0.13	1.15175e+06	0.16	110.336	0.374675	5		C22 c	33.58	33.23	33.76	6.07544e+07	0.82	9.00106e+06	0.93	924.952	3.36508	5		C27 w	38.75	38.62	38.86	1.73379e+07	0.26	3.1299e+06	0.35	263.96	0.843375	5
							C26 q	30.09	30	30.2	2.7549e+07	0.49	5.40756e+06	0.76	419.418	1.42424	5		C23 x	36.03	35.75	36.17	3.11418e+07	0.42	4.65479e+06	0.48	474.116	1.72489	5		C24 c	40.14	40	40.38	1.5257e+07	0.23	1.60687e+06	0.18	232.279	0.742153	5
							C22 c	33.55	33.12	33.71	6.30715e+07	1.13	1.01058e+07	1.43	960.228	3.2607	5		C28 q	36.87	36.61	37.01	5.9697e+07	0.81	1.01104e+07	1.05	908.853	3.30651	5		C24 x	42.8	42.69	42.92	2.25477e+07	0.34	4.13755e+06	0.46	343.276	1.0968	5
							C23 x	35.99	35.87	36.08	1.23059e+07	0.22	2.44428e+06	0.35	187.35	0.636194	5		C27 w	38.75	38.62	38.85	2.14062e+07	0.29	3.8698e+06	0.4	325.898	1.18565	5		C30 q	43.6	43.18	43.78	1.43705e+08	2.14	2.37551e+07	2.63	2187.82	6.9903	5
							C28 q	36.83	36.72	36.94	2.67352e+07	0.48	4.88779e+06	0.69	407.028	1.38217	5		C24 c	40.13	40.01	40.38	1.58541e+07	0.21	1.69e+06	0.17	241.37	0.87813	5		C25 x	44.54	44.43	44.64	2.33786e+07	0.35	4.26682e+06	0.47	355.926	1.13722	5
							C27 w	38.72	38.61	38.8	1.60339e+07	0.29	3.12347e+06	0.44	244.107	0.828929	5		C24 x	42.8	42.59	42.91	2.30486e+07	0.31	3.72614e+06	0.39	350.902	1.27662	5		C29 w	45.32	44.85	45.46	1.86891e+08	2.78	2.93467e+07	3.25	2845.31	9.09103	5
							C24 c	40.09	39.99	40.38	1.67514e+07	0.3	1.73719e+06	0.25	255.031	0.866023	5		C30 q	43.62	43.18	43.77	1.56768e+08	2.12	2.4847e+07	2.57	2386.7	8.68309	5		C31 q	46.87	46.8	46.97	5.62934e+06	0.08	990644	0.11	85.7035	0.273831	5
							C24 x	42.76	42.67	42.89	1.17552e+07	0.21	2.14343e+06	0.3	178.967	0.607727	5		C25 x	44.54	44.43	44.64	2.57062e+07	0.35	4.7968e+06	0.5	391.362	1.42382	5		C32 q	50.14	49.29	50.32	3.81454e+08	5.67	5.57002e+07	6.17	5807.42	18.5552	5
							C30 q	43.57	43.28	43.87	7.48359e+07	1.34	1.20406e+07	1.7	1139.33	3.8689	5		C29 w	45.33	44.83	45.46	2.17132e+08	2.93	3.44135e+07	3.56	3305.71	12.0265	5		C33 q	53.25	53.16	53.33	7.49379e+06	0.11	1.27857e+06	0.14	114.089	0.364524	5
							C25 x	44.5	44.41	44.6	2.50081e+07	0.45	4.45667e+06	0.63	380.733	1.29288	5		C31 q	46.88	46.79	46.97	6.66461e+06	0.09	1.18163e+06	0.12	101.465	0.369141	5		C29 x	55.68	55.58	55.78	4.64777e+07	0.69	7.5085e+06	0.83	707.597	2.26084	5
							C29 w	45.29	44.8	45.41	1.82274e+08	3.27	2.75142e+07	3.89	2775.02	9.4233	5			49.38	49.28	49.5	1.05746e+07	0.14	1.88308e+06	0.19	160.992	0.585707	5		C34 q	56.36	55.98	56.46	1.76954e+08	2.63	2.66455e+07	2.95	2694.03	8.60767	5
							C31 q	46.85	46.72	46.94	3.90735e+06	0.07	608319	0.09	59.4872	0.202004	5		C32 q	50.15	49.57	50.34	4.08681e+08	5.51	6.13599e+07	6.35	6221.94	22.6361	5		β-sitosterol	58.02	57.93	58.1	3.83557e+07	0.57	6.97514e+06	0.77	583.944	1.86576	5
								47.48	47.36	47.81	1.54228e+07	0.28	1.46592e+06	0.21	234.804	0.797336	5		C33 q	53.24	53.15	53.31	7.37581e+06	0.1	1.36145e+06	0.14	112.293	0.408532	5			58.22	58.11	58.29	8.75619e+07	1.3	1.5432e+07	1.71	1333.08	4.25931	5
							C32 q	50.09	49.24	50.22	2.13531e+08	3.83	2.77059e+07	3.92	3250.89	11.0392	5		C29 x	55.69	55.57	55.78	5.34426e+07	0.72	8.26287e+06	0.85	813.633	2.96008	5		β-Amyrin C33H58OSi	58.55	58.37	58.65	3.4972e+08	5.2	5.12556e+07	5.68	5324.29	17.0116	5
							C33 q	53.21	53.13	53.29	4.97913e+06	0.09	1.00665e+06	0.14	75.8044	0.257413	5		C34 q	56.38	55.97	56.48	1.93162e+08	2.61	2.89488e+07	3	2940.77	10.6989	5		C33H58OSi 498 Lanosta-9(11),24-dien-3-ol	59.09	58.98	59.2	1.59189e+08	2.37	2.2015e+07	2.44	2423.57	7.74351	5
								53.64	53.54	54.05	2.14738e+07	0.39	1.9616e+06	0.28	326.927	1.11016	5		β-sitosterol	58.03	57.93	58.12	4.62698e+07	0.62	8.16519e+06	0.84	704.431	2.5628	5		β-Amyrin C33H58OSi	60.06	59.79	60.22	1.67788e+09	24.94	1.50941e+08	16.72	25544.7	81.6178	5
							C29 x	55.65	55.56	55.77	2.89655e+07	0.52	4.16361e+06	0.59	440.984	1.49747	5			58.23	58.13	58.3	9.23271e+07	1.25	1.68754e+07	1.75	1405.63	5.11383	5			60.86	60.75	60.99	2.54564e+07	0.38	3.6602e+06	0.41	387.559	1.23829	5
							C34 q	56.32	55.96	56.42	9.58133e+07	1.72	1.23684e+07	1.75	1458.7	4.9534	5		β-Amyrin C33H58OSi	58.56	58.38	58.66	4.06313e+08	5.48	5.87479e+07	6.08	6185.88	22.5049	5		C29H48/ （stigmastan-3,5-diene）	61.82	61.45	61.94	3.05091e+08	4.54	2.39675e+07	2.65	4644.83	14.8407	5
							β-sitosterol	57.98	57.9	58.07	4.24792e+07	0.76	6.9829e+06	0.99	646.722	2.19611	5		C33H58OSi 498 Lanosta-9(11),24-dien-3-ol	59.11	58.96	59.22	1.9435e+08	2.62	2.53674e+07	2.62	2958.87	10.7647	5		C32H50O2/ Lupa-13（18）,22-dien-3-ol，acetate	62.6	62.42	62.76	2.73105e+08	4.06	3.2365e+07	3.58	4157.86	13.2847	5
								58.18	58.09	58.28	8.68201e+07	1.56	1.35811e+07	1.92	1321.79	4.48847	5		β-Amyrin C33H58OSi	60.09	59.76	60.24	1.88438e+09	25.43	1.66253e+08	17.2	28688.6	104.372	5			62.91	62.85	63.16	2.6752e+07	0.4	2.49273e+06	0.28	407.283	1.30131	5
							β-Amyrin C33H58OSi	58.51	58.37	58.6	2.62953e+08	4.72	4.22199e+07	5.97	4003.3	13.5942	5			60.88	60.8	60.97	1.7169e+07	0.23	3.01496e+06	0.31	261.388	0.95096	5			63.44	63.34	63.54	2.90204e+07	0.43	4.52056e+06	0.5	441.82	1.41165	5
							C33H58OSi 498 Lanosta-9(11),24-dien-3-ol	59.07	58.94	59.15	1.14888e+08	2.06	1.69174e+07	2.39	1749.1	5.93952	5		C29H48/ （stigmastan-3,5-diene）	61.84	61.49	61.95	3.83997e+08	5.18	3.24434e+07	3.36	5846.14	21.2689	5		C32H50O2 / Lupa-13（18）,22-dien-3-ol，acetate	64.03	63.8	64.13	5.2721e+08	7.84	6.75375e+07	7.48	8026.47	25.6453	5
							β-Amyrin C33H58OSi	60.03	59.74	60.19	1.36634e+09	24.52	1.30831e+08	18.5	20801.8	70.6378	5		C32H50O2 /Lupa-13（18）,22-dien-3-ol，acetate	62.61	62.44	62.77	3.12964e+08	4.22	3.72176e+07	3.85	4764.69	17.3345	5			65.38	65.07	65.51	1.35541e+08	2.02	1.549e+07	1.72	2063.54	6.5932	5
								60.85	60.74	60.97	8.77901e+07	1.58	1.37057e+07	1.94	1336.55	4.53861	5			62.93	62.86	63.17	2.99596e+07	0.4	2.36548e+06	0.24	456.118	1.65941	5		28-Oxours-12-en-3-yl acetate C32H50O3	65.77	65.59	65.89	2.3017e+08	3.42	3.22449e+07	3.57	3504.21	11.1963	5
							C29H48 /（stigmastan-3,5-diene）	61.79	61.37	61.89	2.97162e+08	5.33	2.47582e+07	3.5	4524.12	15.3628	5			63.45	63.35	63.58	3.64399e+07	0.49	5.43433e+06	0.56	554.776	2.01834	5		28-Oxours-12-en-3-yl acetate C32H50O3	67.53	66.84	67.65	8.96586e+08	13.33	9.47285e+07	10.49	13650	43.613	5
							C32H50O2 / Lupa-13（18）,22-dien-3-ol，acetate	62.57	62.4	62.72	2.17235e+08	3.9	2.66794e+07	3.77	3307.29	11.2307	5		C32H50O2 / Lupa-13（18）,22-dien-3-ol，acetate	64.05	63.81	64.14	5.92618e+08	8	7.59251e+07	7.86	9022.28	32.824	5		Urs-12-en-28-oic acid，3-hydroxy-，methyl ester（3b）- CAS#32208-45-0	68.81	68.6	68.91	1.33593e+07	0.2	1.61289e+06	0.18	203.388	0.649844	5
							C32H50O2 / Lupa-13（18）,22-dien-3-ol，acetate	63.99	63.32	64.09	5.17387e+08	9.29	5.75936e+07	8.14	7876.92	26.7481	5			65.39	65.06	65.52	1.54524e+08	2.09	1.68315e+07	1.74	2352.54	8.55881	5			72.03	71.85	72.22	2.95089e+07	0.44	2.96929e+06	0.33	449.256	1.43542	5
								65.08	65.01	65.2	3.51412e+07	0.63	5.62602e+06	0.8	535.005	1.81675	5		28-Oxours-12-en-3-yl acetate C32H50O3	65.78	65.6	65.89	2.47834e+08	3.34	3.28713e+07	3.4	3773.13	13.7271	5			72.84	72.7	73.01	1.75439e+07	0.26	1.98334e+06	0.22	267.095	0.853394	5
								65.35	65.21	65.44	9.72384e+07	1.75	1.31022e+07	1.85	1480.4	5.02708	5		28-Oxours-12-en-3-yl acetate C32H50O3	67.53	66.81	67.65	9.44398e+08	12.74	9.79871e+07	10.14	14377.9	52.3085	5			80.81	80.61	81.05	3.93711e+07	0.59	3.33351e+06	0.37	599.403	1.91515	5
							28-Oxours-12-en-3-yl acetate C32H50O3	65.73	65.59	65.85	1.8119e+08	3.25	2.53235e+07	3.58	2758.52	9.36727	5		Urs-12-en-28-oic acid，3-hydroxy-，methyl ester（3b）- CAS#32208-45-0	68.81	68.68	68.9	9.10147e+06	0.12	1.42773e+06	0.15	138.565	0.504114	5		C22 alcohol-C16 acid/ester	81.46	81.28	81.66	4.72449e+07	0.7	4.67652e+06	0.52	719.276	2.29815	5
							28-Oxours-12-en-3-yl acetate C32H50O3	67.48	66.26	67.63	8.48453e+08	15.23	7.88818e+07	11.15	12917.2	43.8637	5			72	71.84	72.23	3.61414e+07	0.49	3.47291e+06	0.36	550.232	2.0018	5		ester（Not identified）	87.08	86.86	87.25	3.77912e+07	24.48	3.00445e+06	25.65	575.35	1.8383	5
							Urs-12-en-28-oic acid，3-hydroxy-，methyl ester（3b）- CAS#32208-45-0	68.59	68.47	68.9	4.37218e+07	0.78	3.71969e+06	0.53	665.64	2.26035	5			72.86	72.71	72.99	1.74741e+07	0.24	2.07386e+06	0.21	266.033	0.967856	5		C22 alcohol-C18:1 acid/ester	87.67	86.82	87.91	1.41165e+08	2.1	7.31813e+06	0.81	2149.16	6.86677	5
								71.96	71.82	72.2	2.80733e+07	0.5	2.70356e+06	0.38	427.4	1.45135	5			80.83	80.6	81.03	4.15404e+07	0.56	3.66021e+06	0.38	632.428	2.30084	5		ester（Not identified）	88.25	88.05	88.43	1.8428e+07	11.94	1.31504e+06	11.23	280.556	0.896403	5
								72.81	72.68	72.96	1.62003e+07	0.29	1.86487e+06	0.26	246.64	0.837531	5		C22 alcohol-C16 acid/ester	81.48	81.23	81.67	4.84032e+07	0.65	5.10434e+06	0.53	736.911	2.68096	5		ester（Not identified）	95.45	95.23	95.76	2.97343e+07	0.44	1.77773e+06	0.2	452.688	1.44638	5
								80.8	80.56	81.04	3.76043e+07	0.67	3.05876e+06	0.43	572.503	1.94408	5		ester（Not identified）	87.06	86.84	87.24	3.96212e+07	20.44	3.20125e+06	22.9	603.21	2.19454	5		ester（Not identified）	96.26	95.97	96.47	2.97364e+07	0.44	1.68289e+06	0.19	452.719	1.44648	5
							C22 alcohol-C16 acid/ester	81.45	81.25	81.62	4.19399e+07	0.75	4.23812e+06	0.6	638.511	2.16823	5		C22 alcohol-C18:1 acid/ester	87.66	86.84	87.93	1.47936e+08	2	7.63814e+06	0.79	2252.24	8.1939	5		C25 w	32.11	32.02	32.19	3.46091e+06	31.86	743401	34.83	52.6904	0.168351	5
							ester（Not identified）	87.03	86.8	87.29	3.68876e+07	20.18	2.83997e+06	22.21	561.593	1.90703	5		ester（Not identified）	88.23	88.02	88.41	1.90091e+07	9.81	1.42283e+06	10.18	289.403	1.05288	5		C28 w	42.05	41.99	42.1	1.70782e+06	15.72	447416	20.96	26.0006	0.0830742	5
							C22 alcohol-C18:1 acid/ester	87.62	86.73	87.86	1.26912e+08	2.28	6.53111e+06	0.92	1932.17	6.56118	5		ester（Not identified）	95.51	95.22	95.71	2.81341e+07	0.38	1.73935e+06	0.18	428.325	1.5583	5		C31 w	51.34	51.2	51.46	5.69415e+06	52.42	943435	44.2	86.6902	0.276983	5
							ester（Not identified）	88.24	88.03	88.45	1.9342e+07	10.58	1.48622e+06	11.62	294.471	0.999952	5		ester（Not identified）	96.23	95.93	96.48	2.9679e+07	0.4	1.5922e+06	0.16	451.845	1.64386	5		C26 c	46.55	46.43	46.63	4.60569e+06	100	991172	100	70.1189	0.224036	5
							ester（Not identified）	95.47	95.23	95.74	2.63183e+07	0.47	1.59923e+06	0.23	400.682	1.36062	5		C25 w	32.1	32.03	32.18	4.18593e+06	39.37	967186	42.51	63.7284	0.231851	5										103497	330.681
							ester（Not identified）	96.26	95.95	96.47	2.37269e+07	0.43	1.39396e+06	0.2	361.229	1.22664	5		C28 w	42.06	41.97	42.11	2.90951e+06	27.36	581275	25.55	44.2956	0.161152	5
							C25 w	32.07	32	32.14	3.81073e+06	59.7	740765	57.08	58.0162	0.197009	5		C31 w	51.34	51.25	51.41	3.5376e+06	33.27	726643	31.94	53.858	0.195941	5
							C28 w	42	41.92	42.09	2.57191e+06	40.3	556911	42.92	39.1559	0.132964	5		C26 c	46.53	46.47	46.62	5.13257e+06	32.56	1.03508e+06	31.27	78.1404	0.284283	5
							C31 w	51.32	51.2	51.42	3.65224e+06	36.4	717332	35.6	55.6033	0.188815	5										113960	414.6
							C26 c	46.51	46.41	46.6	4.51731e+06	100	949845	100	68.7734	0.233538	5
															85907.9	291.722
									a（mm）	b（mm）	c（mm）	Fruit soaking area
								1	58.5	62.64	14.9	3808.87	29448.5	294.485
									54.18	66.66	15.4	3839.82		0
									57.38	70	16.9	4357.41		0
									57.6	73.18	16.5	4466.77		0
									60.3	72.1	15.4	4411.61		0
									56.86	70.68	15.68	4198.49		0
									58.52	70	16.5	4365.54		0
								2	58.34	65.46	15.5	4009.06	27486.8	274.868
									54.4	65.84	16.5	3952.97		0
									60.3	69.78	15.5	4314.57		0
									54.46	62.4	14.46	3548.9		0
									55.2	60.48	14.7	3528.79		0
									52.82	69.36	15.4	3888.63		0
									59	62.5	18.18	4243.89		0
								3	58.88	75.26	18.1	4862.75	31298	312.98
									61.2	65.5	17.46	4415.49
									58.34	71.9	15.4	4296.67
									59.4	76.26	17	4786.89
									57.5	69.58	17.36	4405.07
									65.18	69.22	17.28	4794.4
									55.7	64	14.92	3736.74
		3

## Sheet: YLX 90d
									abbreviate table
									s: fatty acids
									w: alkane
									c: fatty alcohol
									q: aldehyde			PEAK LIST				331.341										PEAK LIST				331.341									PEAK LIST					331.341
									x: alkene			YLX 90d 1.RAW				349.388										YLX 90d 2.RAW				349.388									YLX 90d 3.raw					349.388
												RT: 69.73 - 99.60				339.293										RT: 69.61 - 100.43				339.293									RT: 69.61 - 100.43					339.293
												Number of detected peaks: 73														Number of detected peaks: 68													Number of detected peaks: 71
												Apex RT	Start RT	End RT	Area	%Area	Height	%Height	Total wax（µg）	wax content（µg/cm2）	Constant volume（mL）					Apex RT	Start RT	End RT	Area	%Area	Height	%Height	Total wax（µg）	wax content（µg/cm2）	Constant volume（mL）				Apex RT	Start RT	End RT	Area	%Area	Height	%Height	Total wax（µg）	wax content（µg/cm2）	Constant volume（mL）
											C16 w	3.74	3.71	3.82	8.44523e+06	0.12	3.82603e+06	0.4	128.574	0.388041	5				C16 w	3.74	3.69	3.8	1.01649e+07	0.13	5.13452e+06	0.51	154.755	0.44293	5			C16 w	3.74	3.7	3.82	8.52606e+06	0.13	3.09485e+06	0.35	129.804	0.382573	5
												4.08	4.05	4.17	4.26186e+06	0.06	2.0934e+06	0.22	64.8844	0.195824	5					4.08	4.05	4.1	3.21965e+06	0.04	2.46771e+06	0.25	49.0174	0.140295	5			C17 w	7.63	7.61	7.67	3.16463e+06	0.05	2.11543e+06	0.24	48.1796	0.142	5
												4.63	4.61	4.66	3.70834e+06	0.05	2.67474e+06	0.28	56.4574	0.170391	5				C9 s	8.79	8.75	8.9	1.3874e+07	0.18	6.91957e+06	0.69	211.223	0.604552	5			C9 s	8.78	8.75	8.91	1.52536e+07	0.24	8.06601e+06	0.91	232.228	0.684448	5
											C9 s	8.79	8.76	8.92	1.47472e+07	0.21	7.18347e+06	0.76	224.517	0.677601	5				Farnesene	10.77	10.74	10.81	3.95093e+07	0.52	2.41177e+07	2.41	601.507	1.7216	5				10.39	10.3	10.43	8.23109e+06	0.13	3.55382e+06	0.4	125.314	0.369338	5
											Farnesene	10.77	10.72	10.85	3.53494e+07	0.51	1.99388e+07	2.11	538.175	1.62423	5					12.86	12.83	12.9	1.9305e+06	0.03	936591	0.09	29.3908	0.0841206	5			Farnesene	10.76	10.74	10.81	4.47416e+07	0.7	2.79297e+07	3.17	681.166	2.00761	5
											C19 w	12.96	12.93	13	1.96857e+06	0.03	861809	0.09	29.9704	0.0904519	5				C19w	12.96	12.93	12.99	1.48141e+06	0.02	827064	0.08	22.5536	0.0645516	5				12.87	12.82	12.91	6.1388e+06	0.1	3.00974e+06	0.34	93.4598	0.275455	5
											C16 c	14.23	14.18	14.3	3.4077e+06	0.05	1.32027e+06	0.14	51.8802	0.156577	5				C16 c	14.23	14.19	14.29	3.22893e+06	0.04	1.4487e+06	0.14	49.1587	0.140699	5			C19 w	12.95	12.93	13	2.79301e+06	0.04	1.3358e+06	0.15	42.522	0.125325	5
											C20 w	15.86	15.81	15.89	2.69598e+06	0.04	1.15993e+06	0.12	41.0448	0.123875	5				C20 w	15.86	15.81	15.9	3.06004e+06	0.04	1.0203e+06	0.1	46.5874	0.13334	5			C16 c	14.23	14.2	14.28	2.70154e+06	0.04	1.23337e+06	0.14	41.1294	0.121221	5
											C16 s	18.77	18.56	18.98	9.03384e+07	1.3	2.5422e+07	2.69	1375.35	4.15086	5				C16 s	18.77	18.57	18.94	7.82806e+07	1.03	2.21671e+07	2.22	1191.78	3.41104	5			C20 w	15.85	15.79	16.04	9.47562e+06	0.15	2.12322e+06	0.24	144.261	0.425181	5
											C21 w	20.15	19.99	20.24	2.36732e+07	0.34	5.7404e+06	0.61	360.41	1.08773	5				C21 w	20.15	20.02	20.26	2.31248e+07	0.3	5.76217e+06	0.58	352.062	1.00765	5			C16 s	18.76	18.5	18.9	8.34736e+07	1.31	2.31077e+07	2.62	1270.84	3.74555	5
												23.08	23.01	23.14	1.34488e+07	0.19	3.651e+06	0.39	204.75	0.617944	5					23.08	23.01	23.15	1.12472e+07	0.15	2.99625e+06	0.3	171.233	0.490092	5			C21 w	20.14	19.99	20.53	2.80345e+07	0.44	5.47473e+06	0.62	426.81	1.25794	5
											C18:1 s	23.22	23.15	23.36	5.20708e+07	0.75	1.13572e+07	1.2	792.749	2.39255	5				C18:1 s	23.23	23.16	23.33	3.86587e+07	0.51	8.81067e+06	0.88	588.556	1.68453	5				23.07	23	23.13	1.07238e+07	0.17	2.6299e+06	0.3	163.264	0.481188	5
												24.84	24.74	24.88	6.38719e+06	0.09	1.55657e+06	0.16	97.2413	0.293478	5					24.83	24.75	24.89	4.82478e+06	0.06	1.32656e+06	0.13	73.4546	0.210238	5			C18:1s	23.22	23.14	23.32	3.84797e+07	0.6	8.58038e+06	0.97	585.832	1.72663	5
											C16 x	24.96	24.89	25.07	1.14904e+07	0.17	2.95446e+06	0.31	174.935	0.527961	5				C16 x	24.97	24.91	25.04	8.25061e+06	0.11	2.19655e+06	0.22	125.611	0.359516	5				24.82	24.75	24.88	5.67857e+06	0.09	1.47368e+06	0.17	86.4529	0.254803	5
											C23 w	25.75	25.41	25.87	4.92879e+07	0.71	9.44336e+06	1	750.38	2.26467	5				C23 w	25.74	25.52	25.87	4.97216e+07	0.65	9.78576e+06	0.98	756.982	2.16659	5			C16 x	24.96	24.9	25.02	7.46582e+06	0.12	1.97882e+06	0.22	113.663	0.335	5
											C20 c	27.21	27.1	27.33	8.72229e+06	0.13	1.74199e+06	0.18	132.792	0.400771	5				C20 c	27.21	27.13	27.28	8.35357e+06	0.11	1.87791e+06	0.19	127.178	0.364003	5			C23 w	25.74	25.53	25.88	4.40713e+07	0.69	8.60462e+06	0.98	670.961	1.97753	5
											C24 w	28.88	28.52	29.03	1.0207e+08	1.47	1.83133e+07	1.94	1553.96	4.68992	5				C24 w	28.88	28.44	29.02	1.10791e+08	1.45	1.93342e+07	1.94	1686.73	4.82765	5			C20 c	27.19	27.11	27.28	6.99688e+06	0.11	1.57274e+06	0.18	106.524	0.313958	5
											C26 q	30.17	30.06	30.29	5.87031e+06	0.08	940802	0.1	89.3721	0.269728	5				C18 x	29.34	29.16	29.44	1.09786e+07	0.14	1.09524e+06	0.11	167.143	0.478387	5			C24 w	28.87	28.42	29.01	9.98496e+07	1.57	1.65647e+07	1.88	1520.15	4.48036	5
												31.18	31.04	31.2	2.96461e+06	0.04	968674	0.1	45.1344	0.136217	5				C26 q	30.19	30.08	30.28	4.26481e+06	0.06	751838	0.08	64.9293	0.185837	5			C18 x	29.3	29.15	29.42	1.39991e+07	0.22	1.21817e+06	0.14	213.129	0.628156	5
											C20 x	31.29	31.22	31.39	1.04503e+07	0.15	2.36906e+06	0.25	159.099	0.480168	5				C20 x	31.28	31.21	31.35	8.07724e+06	0.11	1.90319e+06	0.19	122.971	0.351962	5			C26 q	30.16	30.07	30.34	7.28894e+06	0.11	864527	0.1	110.97	0.327063	5
											C25 w	32.13	31.77	32.28	4.43555e+07	0.64	7.07092e+06	0.75	675.287	2.03804	5				C25 w	32.14	31.89	32.25	3.89951e+07	0.51	6.96445e+06	0.7	593.678	1.69919	5			C20 x	31.29	31.22	31.35	6.47183e+06	0.1	1.52889e+06	0.17	98.5299	0.290398	5
											C22 c	33.62	33.42	33.8	5.35742e+07	0.77	7.41315e+06	0.78	815.636	2.46162	5				C22 c	33.62	33.29	33.8	6.0026e+07	0.79	7.82457e+06	0.78	913.861	2.6156	5			C25 w	32.14	31.95	32.24	3.1792e+07	0.5	5.699e+06	0.65	484.016	1.42654	5
											C20 s	34.77	34.46	34.9	7.1783e+07	1.03	1.28927e+07	1.36	1092.86	3.29828	5				C20 s	34.76	34.48	34.88	7.4423e+07	0.98	1.33615e+07	1.34	1133.05	3.24295	5			C22 c	33.62	33.45	33.77	4.91864e+07	0.77	6.73748e+06	0.76	748.835	2.20705	5
											C22 x	35.35	35.25	35.54	1.9915e+07	0.29	2.81976e+06	0.3	303.194	0.915052	5				C22 x	35.35	35.24	35.52	2.13708e+07	0.28	3.46473e+06	0.35	325.359	0.931223	5			C20 s	34.76	34.49	34.87	5.99522e+07	0.94	1.10864e+07	1.26	912.738	2.69012	5
											C23 x	36.07	35.9	36.22	1.46917e+07	0.21	1.94657e+06	0.21	223.674	0.675055	5				C23 x	36.08	35.87	36.18	1.44936e+07	0.19	1.63836e+06	0.16	220.658	0.631554	5			C22 x	35.34	35.24	35.52	2.69279e+07	0.42	4.39778e+06	0.5	409.961	1.20828	5
											C28 q	36.9	36.82	37.02	7.42336e+06	0.11	1.58356e+06	0.17	113.016	0.341088	5				C28 q	36.91	36.82	37.04	9.79168e+06	0.13	1.67838e+06	0.17	149.073	0.426668	5			C23 x	36.07	35.9	36.14	1.18453e+07	0.19	1.53285e+06	0.17	180.339	0.531513	5
											C24 x	37.96	37.76	38.07	1.21138e+07	0.17	1.59182e+06	0.17	184.426	0.556604	5				C24 x	37.94	37.83	38.05	6.91062e+06	0.09	1.00643e+06	0.1	105.21	0.301127	5			C28 q	36.91	36.81	37.05	1.12026e+07	0.18	1.85133e+06	0.21	170.553	0.502673	5
											C27 w	38.8	38.25	38.97	1.74795e+08	2.51	2.67176e+07	2.83	2661.16	8.03147	5				C27 w	38.79	38.41	38.91	1.59913e+08	2.1	2.51575e+07	2.52	2434.58	6.96813	5			C24 x	37.95	37.81	38.1	8.71404e+06	0.14	1.08859e+06	0.12	132.666	0.391008	5
												39.23	39.03	39.42	1.58005e+07	0.23	2.02978e+06	0.21	240.553	0.725998	5				C22 s	41.2	41.1	41.32	4.55732e+07	0.6	8.03915e+06	0.8	693.826	1.98583	5			C27 w	38.78	38.25	38.92	1.39783e+08	2.19	2.17931e+07	2.47	2128.11	6.2722	5
											C22 s	41.2	41.09	41.33	4.26295e+07	0.61	7.16785e+06	0.76	649.01	1.95874	5				C28 w	42.08	41.87	42.19	5.32252e+07	0.7	6.07521e+06	0.61	810.324	2.31926	5			C22 s	41.19	41.07	41.31	4.09426e+07	0.64	7.24467e+06	0.82	623.328	1.83714	5
											C28 w	42.09	41.9	42.19	4.94518e+07	0.71	6.05085e+06	0.64	752.876	2.27221	5				C30 q	43.63	43.53	43.76	3.38734e+07	0.44	6.05774e+06	0.61	515.703	1.47602	5			C28 w	42.07	41.88	42.17	5.34049e+07	0.84	5.34261e+06	0.61	813.059	2.39634	5
												42.84	42.71	42.92	1.12024e+07	0.16	1.48702e+06	0.16	170.55	0.514725	5				C25 x	44.58	44.48	44.66	1.24858e+08	1.64	1.89349e+07	1.9	1900.89	5.44061	5			C30 q	43.62	43.53	43.74	2.92185e+07	0.46	5.10558e+06	0.58	444.834	1.31106	5
											C30 q	43.63	43.53	43.74	3.03954e+07	0.44	5.21428e+06	0.55	462.752	1.3966	5					45.02	44.92	45.14	1.68359e+08	2.21	2.82067e+07	2.82	2563.16	7.33614	5			C25 x	44.58	44.48	44.66	1.17428e+08	1.84	1.90197e+07	2.16	1787.77	5.26912	5
											C25 x	44.58	44.48	44.66	1.0203e+08	1.47	1.67885e+07	1.78	1553.36	4.68809	5				C29 w	45.47	45.25	45.53	1.82993e+09	24	2.56709e+08	25.69	27859.7	79.7385	5				45.01	44.9	45.09	1.2056e+08	1.89	1.93687e+07	2.2	1835.46	5.40967	5
												45.02	44.9	45.12	1.37635e+08	1.98	2.42441e+07	2.57	2095.41	6.32404	5				C28 s	47.64	47.56	47.89	2.3696e+07	0.31	3.43074e+06	0.34	360.758	1.03254	5			C29 w	45.46	45.24	45.53	1.55777e+09	24.45	2.20799e+08	25.03	23716.2	69.8988	5
											C29 w	45.46	45.23	45.53	1.67811e+09	24.12	2.36744e+08	25.05	25548.3	77.1058	5					48.03	47.92	48.14	4.97935e+07	0.65	8.64259e+06	0.86	758.078	2.16973	5			C28 s	47.64	47.53	47.87	1.67735e+07	0.26	2.06743e+06	0.23	255.368	0.752647	5
											C28 s	47.65	47.56	47.89	1.84542e+07	0.27	2.82142e+06	0.3	280.955	0.847932	5				C32 q	50.16	50	50.31	1.81847e+08	2.38	2.99106e+07	2.99	2768.52	7.9239	5				48.03	47.89	48.23	4.96806e+07	0.78	7.5332e+06	0.85	756.359	2.22922	5
												48.03	47.92	48.14	3.82146e+07	0.55	6.60206e+06	0.7	581.795	1.75588	5				C27 x	50.96	50.87	51.03	1.16448e+07	0.15	2.19015e+06	0.22	177.285	0.507416	5			C32 q	50.13	50	50.34	1.42314e+08	2.23	2.43341e+07	2.76	2166.65	6.38579	5
											C30 w	48.52	48.46	48.61	9.41051e+06	0.14	1.95386e+06	0.21	143.27	0.432393	5				C31 w	51.35	51.22	51.54	4.36017e+07	0.57	5.34434e+06	0.53	663.81	1.89992	5			C27 x	50.94	50.85	51.02	1.16412e+07	0.18	2.22882e+06	0.25	177.231	0.522355	5
											C32 q	50.15	50	50.36	1.53081e+08	2.2	2.59755e+07	2.75	2330.58	7.03377	5				C29 s	52.36	52.27	52.48	2.05968e+07	0.27	3.55174e+06	0.36	313.575	0.897496	5			C31 w	51.36	51.21	51.71	5.29449e+07	0.83	4.86295e+06	0.55	806.056	2.3757	5
											C27 x	50.95	50.83	51.05	1.3282e+07	0.19	2.13191e+06	0.23	202.211	0.61028	5				C33 q	53.27	53.17	53.42	2.16585e+07	0.28	3.0452e+06	0.3	329.738	0.943758	5			C29 s	52.36	52.26	52.45	1.6654e+07	0.26	3.02755e+06	0.34	253.548	0.747285	5
											C31 w	51.37	51.21	51.55	3.82767e+07	0.55	4.82627e+06	0.51	582.741	1.75873	5					54.69	54.6	54.81	2.83292e+07	0.37	4.9275e+06	0.49	431.296	1.23443	5			C33 q	53.27	53.17	53.42	1.74974e+07	0.27	2.35698e+06	0.27	266.389	0.785129	5
											C29 s	52.37	52.28	52.46	1.55879e+07	0.22	2.70087e+06	0.29	237.316	0.716229	5				C29 x	55.7	55.57	55.96	4.78113e+07	0.63	7.27066e+06	0.73	727.9	2.08335	5				54.69	54.62	54.79	1.69928e+07	0.27	3.19328e+06	0.36	258.705	0.762484	5
											C33 q	53.28	53.18	53.42	1.72921e+07	0.25	2.64259e+06	0.28	263.263	0.794537	5				C34 q	56.36	55.96	56.54	3.05374e+08	4	4.52823e+07	4.53	4649.15	13.3065	5			C29 x	55.68	55.57	55.83	4.09281e+07	0.64	6.61901e+06	0.75	623.107	1.83649	5
												54.71	54.58	54.81	2.89924e+07	0.42	4.89394e+06	0.52	441.392	1.33214	5					57.06	56.97	57.16	1.38342e+07	0.18	2.50492e+06	0.25	210.619	0.602821	5			C34 q	56.36	56.01	56.51	2.03038e+08	3.19	3.07717e+07	3.49	3091.13	9.11052	5
											C29 x	55.68	55.55	55.89	3.86107e+07	0.56	6.06682e+06	0.64	587.827	1.77408	5				β-sitosterol	58.02	57.92	58.11	1.27643e+07	0.17	2.42481e+06	0.24	194.329	0.556199	5				57.06	56.98	57.15	1.00927e+07	0.16	1.97911e+06	0.22	153.656	0.452872	5
											C34 q	56.36	55.98	56.54	2.46011e+08	3.54	3.88659e+07	4.11	3745.38	11.3037	5					58.23	58.11	58.33	5.03823e+07	0.66	8.2829e+06	0.83	767.042	2.19538	5			β-sitosterol	58	57.91	58.11	3.01128e+07	0.47	4.42916e+06	0.5	458.45	1.35119	5
												57.06	56.97	57.15	1.14924e+07	0.17	2.17071e+06	0.23	174.965	0.528052	5				β-Amyrin C33H58OSi	58.53	58.41	58.66	7.52055e+07	0.99	1.12888e+07	1.13	1144.96	3.27704	5				58.21	58.12	58.32	6.16688e+07	0.97	9.17129e+06	1.04	938.872	2.76714	5
											β-sitosterol	58	57.92	58.09	1.10972e+07	0.16	2.03079e+06	0.21	168.948	0.509893	5				C33H58OSi 498 Lanosta-9(11),24-dien-3-ol	59.03	58.93	59.14	4.19476e+07	0.55	6.07306e+06	0.61	638.628	1.82784	5			β-Amyrin C33H58OSi/β-Amyrin	58.52	58.39	58.65	9.14957e+07	1.44	1.34795e+07	1.53	1392.97	4.10551	5
												58.22	58.09	58.33	5.08215e+07	0.73	8.23182e+06	0.87	773.729	2.33514	5					59.25	59.17	59.39	4.90952e+07	0.64	6.26336e+06	0.63	747.446	2.1393	5			C33H58OSi 498 Lanosta-9(11),24-dien-3-ol	59.02	58.92	59.12	2.5478e+07	0.4	3.70658e+06	0.42	387.888	1.14322	5
											β-Amyrin C33H58OSi	58.52	58.39	58.68	7.43343e+07	1.07	1.06639e+07	1.13	1131.7	3.41551	5				β-Amyrin C33H61OSi	59.92	59.76	60	1.7556e+08	33.55	2.41714e+07	32.73	2672.8	7.64993	5				59.25	59.14	59.41	5.50994e+07	0.86	7.03383e+06	0.8	838.857	2.47237	5
											C33H58OSi 498 Lanosta-9(11),24-dien-3-ol	59.03	58.91	59.14	2.92392e+07	0.42	4.61114e+06	0.49	445.15	1.34348	5				β-Amyrin C33H61OSi	60.1	59.46	60.27	5.77192e+08	7.57	4.97541e+07	4.98	8787.42	25.1509	5			β-Amyrin C33H61OSi	59.9	59.75	59.99	1.53033e+08	2.4	2.46104e+07	2.79	2329.85	6.86678	5
												59.26	59.15	59.36	3.61631e+07	0.52	5.73108e+06	0.61	550.563	1.66162	5				C29H48 / （stigmastan-3,5-diene）	61.71	61.55	61.88	2.13428e+08	2.8	2.88499e+07	2.89	3249.31	9.30001	5			β-AmyrinC33H61OSi	60.1	60	60.21	1.84006e+08	2.89	3.20371e+07	3.63	2801.39	8.25656	5
											β-Amyrin C33H61OSi	59.91	59.72	59.99	1.15352e+08	1.66	1.87019e+07	1.98	1756.17	5.3002	5				C32H50O2 / Lupa-13（18）,22-dien-3-ol，acetate	62.61	62.45	62.77	1.99377e+08	2.61	2.533e+07	2.54	3035.4	8.68775	5			C29H48 / （stigmastan-3,5-diene）	61.7	61.56	61.86	1.25267e+08	1.97	1.69955e+07	1.93	1907.11	5.62085	5
											β-Amyrin C33H61OSi	60.1	60	60.23	2.51341e+08	3.61	4.14369e+07	4.38	3826.52	11.5486	5					62.94	62.83	63.06	3.75993e+07	0.49	5.63725e+06	0.56	572.428	1.63837	5			C32H50O2 /Lupa-13（18）,22-dien-3-ol，acetate	62.61	62.44	62.76	2.01995e+08	3.17	2.61289e+07	2.96	3075.26	9.06372	5
											C29H48/ （stigmastan-3,5-diene）	61.71	61.55	61.87	1.53371e+08	2.2	2.07114e+07	2.19	2334.98	7.04706	5				C32H50O2 / Lupa-13（18）,22-dien-3-ol，acetate	64.01	63.88	64.1	2.64416e+08	3.47	3.7561e+07	3.76	4025.59	11.5218	5				62.95	62.82	63.05	3.14519e+07	0.49	4.53108e+06	0.51	478.837	1.41128	5
											C32H50O2 / Lupa-13（18）,22-dien-3-ol，acetate	62.61	62.44	62.78	1.90183e+08	2.73	2.50445e+07	2.65	2895.42	8.73849	5				C32H56OSi CAS#55429-93-1 /［（3β，5α）-4,4-dimethylcholesta-8,24-dien-3-yl］oxy	64.61	64.47	64.92	2.9926e+08	3.92	3.86307e+07	3.87	4556.06	13.0401	5			C32H50O2 / Lupa-13（18）,22-dien-3-ol，acetate	64.01	63.85	64.11	3.18125e+08	4.99	4.52228e+07	5.13	4843.28	14.2746	5
												62.95	62.82	63.06	3.33383e+07	0.48	4.63251e+06	0.49	507.557	1.53183	5					65.43	65.3	65.57	6.60154e+07	0.87	7.32821e+06	0.73	1005.05	2.87659	5			C32H56OSi CAS#55429-93-1 / ［（3β，5α）-4,4-dimethylcholesta-8,24-dien-3-yl］oxy	64.58	64.45	64.91	2.23629e+08	3.51	2.86558e+07	3.25	3404.62	10.0345	5
											C32H50O2 / Lupa-13（18）,22-dien-3-ol，acetate	64	63.86	64.11	2.66003e+08	3.82	3.73564e+07	3.95	4049.75	12.2223	5				28-Oxours-12-en-3-yl,acetate	65.76	65.65	65.88	1.11398e+08	1.46	1.5073e+07	1.51	1695.97	4.85412	5				65.4	65.28	65.55	4.15563e+07	0.65	4.80228e+06	0.54	632.672	1.86468	5
											C32H56OSi CAS#55429-93-1/ ［（3β，5α）-4,4-dimethylcholesta-8,24-dien-3-yl］oxy	64.6	64.46	64.91	2.87857e+08	4.14	3.47369e+07	3.68	4382.46	13.2264	5					66.43	66.28	67.04	3.28613e+08	4.31	3.02731e+07	3.03	5002.94	14.3191	5			28-Oxours-12-en-3-yl,acetate	65.77	65.64	65.86	7.98573e+07	1.25	1.1284e+07	1.28	1215.78	3.58329	5
												65.4	65.29	65.57	5.16904e+07	0.74	5.75984e+06	0.61	786.958	2.37507	5				28-Oxours-12-en-3-yl,acetate	67.46	67.04	67.61	3.08607e+08	4.05	3.90892e+07	3.91	4698.36	13.4474	5				66.41	66.24	66.77	2.11908e+08	3.33	1.87718e+07	2.13	3226.19	9.50856	5
											28-Oxours-12-en-3-yl,acetate	65.76	65.64	65.87	1.01524e+08	1.46	1.37964e+07	1.46	1545.64	4.6648	5					68.84	68.75	68.94	1.6209e+07	0.21	2.45598e+06	0.25	246.773	0.706299	5			28-Oxours-12-en-3-yl,acetate	67.45	66.77	67.61	2.94979e+08	4.63	3.03169e+07	3.44	4490.88	13.236	5
												66.43	66.27	66.77	2.5743e+08	3.7	2.52624e+07	2.67	3919.22	11.8284	5					72.04	71.91	72.27	2.69216e+07	0.35	2.8394e+06	0.28	409.865	1.17309	5				68.86	68.75	68.93	1.0593e+07	0.17	1.90488e+06	0.22	161.272	0.475318	5
											28-Oxours-12-en-3-yl,acetate	67.45	66.77	67.59	3.08678e+08	4.44	3.57987e+07	3.79	4699.45	14.1831	5					72.89	72.69	73.11	7.53409e+07	0.99	7.70018e+06	0.77	1147.02	3.28294	5				72.07	71.89	72.29	2.48839e+07	0.39	2.20977e+06	0.25	378.843	1.11657	5
												68.82	68.74	68.95	1.42063e+07	0.2	2.10085e+06	0.22	216.283	0.65275	5				C22 alcohol-C16 acid/ester	81.54	80.49	81.74	3.35091e+08	4.39	1.75399e+07	1.76	5101.57	14.6014	5				72.89	72.7	73.11	5.91644e+07	0.93	5.93549e+06	0.67	900.744	2.65477	5
												72.08	71.89	72.32	2.72997e+07	0.39	2.33453e+06	0.25	415.623	1.25436	5					84.32	84.14	84.65	5.73685e+07	0.75	5.40612e+06	0.54	873.402	2.4998	5			C22 alcohol-C16 acid/ester	81.53	80.65	81.75	2.63962e+08	4.14	1.46382e+07	1.66	4018.68	11.8443	5
												72.92	72.71	73.11	7.11218e+07	1.02	7.18263e+06	0.76	1082.79	3.2679	5				ester（Not identified）	87.13	86.91	87.32	9.33311e+07	24.44	6.62115e+06	24.06	1420.91	4.06686	5				84.34	84.16	84.58	4.14355e+07	0.65	3.89314e+06	0.44	630.832	1.85925	5
											C22 alcohol-C16 acid/ester	81.53	80.61	81.75	3.21157e+08	4.62	1.54884e+07	1.64	4889.43	14.7565	5				C22 alcohol-C18:1 acid/ester	87.72	86.84	88.54	4.71066e+08	6.18	2.16286e+07	2.16	7171.71	20.5265	5			ester（Not identified）	87.13	86.93	87.29	6.91561e+07	23.43	5.62433e+06	25.45	1052.86	3.10311	5
												84.32	84.12	84.51	5.83252e+07	0.84	5.34967e+06	0.57	887.968	2.67992	5				ester（Not identified）	88.3	88.08	88.52	4.05953e+07	18.35	3.4007e+06	29.36	618.041	1.76892	5			C22 alcohol-C18:1 acid/ester	87.73	86.8	88.47	3.89958e+08	6.12	1.75561e+07	1.99	5936.89	17.4979	5
											ester（Not identified）	87.12	86.87	87.35	1.11162e+08	28.65	7.5722e+06	27.9	1692.38	5.10765	5				ester（Not identified）	90.7	90.47	90.92	4.85178e+07	0.64	3.39693e+06	0.34	738.656	2.11414	5			ester（Not identified）	88.32	88.04	88.5	3.65318e+07	19.48	2.74284e+06	28.5	556.176	1.63922	5
											C22 alcohol-C18:1 acid/ester	87.73	86.89	88.55	4.69269e+08	6.75	2.06322e+07	2.18	7144.35	21.5619	5				ester（Not identified）	95.58	95.31	96.57	1.36237e+08	1.79	4.25576e+06	0.43	2074.13	5.93647	5			ester（Not identified）	90.67	90.46	90.96	3.73473e+07	0.59	2.58081e+06	0.29	568.592	1.67581	5
											ester（Not identified）	88.26	88.06	88.58	5.65996e+07	22.14	3.20376e+06	27.06	861.697	2.60063	5				ester（Not identified）	96.3	95.93	96.69	9.51931e+07	43.03	3.73684e+06	32.26	1449.26	4.14799	5			ester（Not identified）	95.55	95.28	95.89	6.75329e+07	1.06	3.51739e+06	0.4	1028.15	3.03027	5
											ester（Not identified）	90.65	90.44	90.99	6.07654e+07	0.87	3.87341e+06	0.41	925.118	2.79204	5												122248	349.891				ester（Not identified）	96.28	95.92	96.55	5.6277e+07	0.88	2.68146e+06	0.3	856.786	2.52521	5
											ester（Not identified）	92.4	92.23	92.69	3.30495e+07	0.48	2.07276e+06	0.22	503.159	1.51855	5																									98614	290.646
											ester（Not identified）	95.57	95.26	96.53	1.37089e+08	1.97	4.64372e+06	0.49	2087.11	6.29897	5
											ester（Not identified）	96.23	95.95	96.59	7.91136e+07	30.95	3.25134e+06	27.47	1204.46	3.6351	5
																			109670	330.988
													a（mm）	b（mm）	c（mm）	Fruit soaking area
												1	69.92	70.7	23.38	6050.2	33134.1	331.341
													75.4	70.6	23.8	6446.29		0
													69.5	66.08	22.56	5625.38		0
													67.4	70	20.8	5480.36		0
													61.1	59.58	18.72	4285.29		0
													62.58	68.18	21.88	5246.58		0
												2	65	69.46	22.7	5577.82	34938.8	349.388
													65.46	75.8	22.96	6013.32		0
													64.62	66.9	20.3	5075.37		0
													71.9	75.08	24.2	6571.96		0
													75.2	76.18	22.66	6612.5		0
													66.8	63.34	20.96	5087.86		0
												3	68.18	71.28	21.7	5731.74	33929.3	339.293
													71.88	75.48	22.6	6348.25
													70.32	64.68	22.76	5616.75
													69.6	65.48	22.26	5552.49
													55.98	62.8	21.32	4506.8
													74.5	67.26	23.78	6173.24
									2
									3

## Sheet: XH 90d
													abbreviate table
													s: fatty acids
													w: alkane
													c: fatty alcohol
													q: aldehyde
													x: alkene
															PEAK LIST					471.565									PEAK LIST				471.565									PEAK LIST				471.565
															XH 90d 1.RAW					455.4									XH 90d 2.raw				455.4									XH 90d 3.raw				455.4
															RT: 0.00 - 104.20					519.796									RT: 0.00 - 104.20				519.796									RT: 0.00 - 104.20				519.796
															Number of detected peaks: 55														Number of detected peaks: 54													Number of detected peaks: 54
															Apex RT	Start RT	End RT	Area	%Area	Height	%Height	Total wax（µg）	wax content（µg/cm2）	Constant volume（mL）					Apex RT	Start RT	End RT	Area	%Area	Height	%Height	Total wax（µg）	wax content（µg/cm2）	Constant volume（mL）				Apex RT	Start RT	End RT	Area	%Area	Height	%Height	Total wax（µg）
														C9 s	8.79	8.76	8.84	1.03798e+07	0.13	6.93331e+06	0.73	158.026	0.335109	5				C9 s	8.79	8.76	8.91	7.69229e+06	0.11	3.92095e+06	0.47	117.111	0.25716	5			C9 s	8.79	8.76	8.93	1.43756e+07	0.16	8.71296e+06	0.85	218.861
															10.16	10.11	10.2	5.99325e+06	0.08	3.87333e+06	0.41	91.2439	0.193492	5					10.15	10.11	10.19	4.9016e+06	0.07	2.98868e+06	0.35	74.624	0.163865	5				10.15	10.12	10.19	3.39941e+06	0.04	2.23086e+06	0.22	51.7541
														Farnesene	10.77	10.74	10.86	4.09499e+07	0.53	2.55294e+07	2.7	623.439	1.32206	5				Farnesene	10.77	10.74	10.93	2.24858e+07	0.33	1.1878e+07	1.41	342.333	0.75172	5			Faenesene	10.77	10.73	10.85	1.78551e+07	0.2	9.75981e+06	0.95	271.834
														C19 w	12.97	12.93	13.09	5.30726e+06	0.07	1.64288e+06	0.17	80.8	0.171344	5				C19 w	12.96	12.93	13	3.88229e+06	0.06	1768824	0.21	59.1057	0.129789	5			C19 w	12.95	12.91	13.08	7.2277e+06	0.08	2.36737e+06	0.23	110.038
														C16 c	14.23	14.19	14.27	3.3849e+06	0.04	1.82e+06	0.19	51.5332	0.109281	5				C16 c	14.22	14.2	14.26	2.71254e+06	0.04	1.2391e+06	0.15	41.2968	0.0906826	5			C16 c	14.22	14.19	14.26	4.73941e+06	0.05	2.40419e+06	0.23	72.1548
														C20 w	15.86	15.81	15.89	2.28584e+06	0.03	733215	0.08	34.8006	0.0737982	5				C20 w	15.84	15.82	15.88	1.14871e+06	0.02	558972	0.07	17.4884	0.0384023	5			C20 w	15.84	15.82	15.88	1.42537e+06	0.02	578949	0.06	21.7004
														C22 q	18.56	18.51	18.61	3.29727e+06	0.04	928234	0.1	50.1991	0.106452	5				C22 q	18.56	18.52	18.61	1.49478e+06	0.02	454870	0.05	22.7572	0.049972	5			C22 q	18.57	18.52	18.6	2.44687e+06	0.03	881194	0.09	37.2521
														C16 s	18.75	18.67	18.96	1.34463e+07	0.17	2.86921e+06	0.3	204.713	0.434113	5				C16 s	18.76	18.7	18.85	8.42581e+06	0.12	2.43446e+06	0.29	128.278	0.281682	5			C16 s	18.76	18.65	18.83	1.16417e+07	0.13	3.43122e+06	0.33	177.238
														C21 w	20.15	20.02	20.22	3.43608e+06	0.04	554213	0.06	52.3124	0.110934	5				C21 w	20.14	20.07	20.22	3.21909e+06	0.05	558238	0.07	49.0088	0.107617	5			C21 w	20.14	20.06	20.25	4.47802e+06	0.05	715741	0.07	68.1753
														C18 c	21.42	21.34	21.51	7.09098e+06	0.09	1.75169e+06	0.19	107.956	0.228932	5				C18 c	21.42	21.34	21.49	4.38607e+06	0.06	1.2556e+06	0.15	66.7755	0.14663	5			C18 c	21.42	21.36	21.5	7.05505e+06	0.08	1.88522e+06	0.18	107.409
															23.06	22.99	23.13	3.9963e+06	0.05	794468	0.08	60.8413	0.12902	5					23.05	22.99	23.1	2.97451e+06	0.04	838971	0.1	45.2852	0.0994405	5				23.06	22.98	23.12	5.84472e+06	0.07	1.31879e+06	0.13	88.9826
														C18:1s	23.21	23.14	23.3	8.98068e+06	0.12	1.81991e+06	0.19	136.726	0.289941	5				C18:1 s	23.22	23.13	23.34	5.72229e+06	0.08	1.05024e+06	0.12	87.1187	0.191301	5			C18:1 s	23.21	23.13	23.31	1.01862e+07	0.12	2.22819e+06	0.22	155.079
														C24 q	23.82	23.75	23.92	9.98385e+06	0.13	2.36843e+06	0.25	151.998	0.322328	5				C24 q	23.84	23.76	23.92	5.62176e+06	0.08	1.22774e+06	0.15	85.5881	0.187941	5			C24 q	23.84	23.77	23.91	9.21959e+06	0.11	2.31342e+06	0.23	140.363
														C23 w	25.74	25.61	25.84	4.91144e+06	0.06	605951	0.06	74.7739	0.158565	5				C23 w	25.76	25.63	25.84	3.18087e+06	0.05	515291	0.06	48.427	0.10634	5			C23 w	25.71	25.67	25.8	3.5849e+06	0.04	739620	0.07	54.578
														C20 c	27.16	26.83	27.29	3.27444e+07	0.42	6.20463e+06	0.66	498.514	1.05715	5				C20 c	27.18	27.08	27.29	1.73105e+07	0.25	3.73014e+06	0.44	263.542	0.578704	5			C20 c	27.19	26.82	27.28	3.78115e+07	0.43	6.53064e+06	0.64	575.658
														C24 w	28.85	28.43	28.97	8.14798e+07	1.06	1.49728e+07	1.58	1240.48	2.63057	5				C24 w	28.87	28.49	29.01	8.03839e+07	1.17	1.469e+07	1.74	1223.8	2.68731	5			C24 w	28.87	28.42	28.99	8.60561e+07	0.98	1.50685e+07	1.47	1310.16
														C18 x	29.29	29.09	29.43	1.88385e+07	0.24	2.37e+06	0.25	286.805	0.608198	5				C26 q	30.13	30.02	30.43	4.16659e+07	0.61	7.19132e+06	0.85	634.34	1.39293	5			C26 q	30.14	29.7	30.43	8.15711e+07	0.93	1.22983e+07	1.2	1241.87
														C26 q	30.12	29.66	30.44	7.21801e+07	0.94	1.1774e+07	1.24	1098.9	2.33033	5				C25 w	32.14	32.07	32.19	5.52531e+06	0.08	1.15817e+06	0.14	84.1197	0.184716	5			C25 w	32.14	32.06	32.17	6.15626e+06	0.07	1.33359e+06	0.13	93.7256
														C25 w	32.1	32.06	32.16	7.03846e+06	0.09	1.43026e+06	0.15	107.157	0.227236	5				C22 c	33.61	33.22	33.73	9.72855e+07	1.42	1.65273e+07	1.96	1481.12	3.25234	5			C22 c	33.61	33.14	33.74	1.57864e+08	1.81	2.56905e+07	2.5	2403.39
														C22 c	33.59	33.11	33.72	1.25682e+08	1.63	2.04549e+07	2.16	1913.43	4.05762	5				C23 x	36.04	35.77	36.31	2.42155e+07	0.35	3.23323e+06	0.38	368.667	0.809545	5			C23 x	36.05	35.69	36.31	4.02308e+07	0.46	4.72581e+06	0.46	612.491
														C23 x	36.02	35.78	36.25	3.77203e+07	0.49	4.98913e+06	0.53	574.27	1.2178	5				C28 q	36.89	36.65	37.05	4.2771e+07	0.62	7.37004e+06	0.87	651.165	1.42987	5			C28 q	36.89	36.44	37.1	6.88461e+07	0.79	1.04265e+07	1.02	1048.14
														C28 q	36.86	36.63	37.02	5.44899e+07	0.71	9.35987e+06	0.99	829.577	1.7592	5				C27 w	38.77	38.65	38.87	1.34634e+07	0.2	2.36693e+06	0.28	204.972	0.450093	5			C27 w	38.77	38.52	38.86	1.95239e+07	0.22	3.16098e+06	0.31	297.241
														C27 w	38.75	38.63	38.83	1.5361e+07	0.2	2.67214e+06	0.28	233.862	0.495928	5					39.34	39.17	39.43	1.21297e+07	0.18	1.67043e+06	0.2	184.668	0.405507	5				39.33	39.17	39.44	1.40095e+07	0.16	1.98097e+06	0.19	213.287
															39.31	39.13	39.41	1.66743e+07	0.22	2.15016e+06	0.23	253.857	0.538328	5				C24 c	40.16	40.04	40.35	2.11116e+07	0.31	3.336e+06	0.4	321.412	0.70578	5			C24 c	40.15	40.02	40.37	2.7574e+07	0.32	4.40602e+06	0.43	419.798
														C24 c	40.13	40.02	40.38	2.18647e+07	0.28	3.33367e+06	0.35	332.878	0.7059	5				C28 w	42.07	41.96	42.18	6.41495e+06	0.09	894235	0.11	97.664	0.214458	5			C28 w	42.06	41.98	42.15	6.85515e+06	0.08	1.09146e+06	0.11	104.366
														C28 w	42.02	41.94	42.12	5.57044e+06	0.07	1.00015e+06	0.11	84.8068	0.179841	5				C30 q	43.61	43.5	43.76	3.92582e+07	0.57	6.67495e+06	0.79	597.684	1.31244	5			C30 q	43.6	43.49	43.77	4.76963e+07	0.55	8.10966e+06	0.79	726.148
														C24 x	42.78	42.67	42.89	1.05459e+07	0.14	1.87846e+06	0.2	160.556	0.340475	5				C25 x	44.54	44.46	44.66	8.35413e+06	0.12	1.56129e+06	0.19	127.187	0.279286	5			C25 x	44.55	44.44	44.66	1.47014e+07	0.17	2.64174e+06	0.26	223.821
														C30 q	43.58	43.48	43.71	4.08987e+07	0.53	7.27595e+06	0.77	622.66	1.32041	5				C29 w	45.34	44.9	45.49	2.26555e+08	3.31	3.59212e+07	4.26	3449.17	7.57394	5			C29 w	45.35	44.84	45.51	3.24901e+08	3.72	5.1682e+07	5.04	4946.44
														C25 x	44.52	44.43	44.62	1.22859e+07	0.16	2.27958e+06	0.24	187.046	0.39665	5				C26 c	46.59	46.47	46.66	7.85898e+06	0.11	1.42243e+06	0.17	119.648	0.262733	5			C26 c	46.57	46.46	46.64	8.56633e+06	0.1	1.58799e+06	0.15	130.417
														C29 w	45.32	44.81	45.46	2.54689e+08	3.3	3.77072e+07	3.99	3877.5	8.22262	5				C31 q	46.89	46.82	47.02	4.6751e+06	0.07	831754	0.1	71.1757	0.156293	5			C31 q	46.9	46.82	47.01	7.34892e+06	0.08	1.3489e+06	0.13	111.883
														C26 c	46.53	46.44	46.62	7.11545e+06	0.09	1.29469e+06	0.14	108.329	0.229722	5				C32 q	50.12	49.78	50.29	1.24079e+08	1.81	2.03099e+07	2.41	1889.04	4.14808	5			C32 q	50.12	49.63	50.29	1.55829e+08	1.78	2.50684e+07	2.44	2372.4
														C31 q	46.87	46.78	46.95	3.18264e+06	0.04	707285	0.07	48.4539	0.102751	5				C33 q	53.26	53.16	53.41	1.40404e+07	0.2	2.42756e+06	0.29	213.757	0.469383	5			C33 q	53.26	53.15	53.39	3.02462e+07	0.35	4.94398e+06	0.48	460.481
														C32 q	50.09	49.63	50.28	1.30691e+08	1.69	1.97714e+07	2.09	1989.7	4.21936	5				C29 x	55.69	55.58	55.79	7.09284e+07	1.04	8.97201e+06	1.06	1079.84	2.3712	5			C29 x	55.7	55.59	55.79	8.16665e+07	0.93	1.16607e+07	1.14	1243.33
														C33 q	53.23	53.11	53.34	1.48279e+07	0.19	2.58623e+06	0.27	225.747	0.478718	5				C34 q	56.39	56.25	56.49	2.84216e+08	4.15	4.60024e+07	5.46	4327.02	9.50158	5			C34 q	56.41	56.26	56.5	3.76303e+08	4.3	6.08705e+07	5.93	5729
														C29 x	55.67	55.56	55.76	6.82306e+07	0.88	9.9216e+06	1.05	1038.77	2.20282	5				β-sitosterol	58.03	57.92	58.12	9.52627e+07	1.39	1.0977e+07	1.3	1450.32	3.18472	5			β-sitosterol	58.05	57.95	58.13	5.34261e+07	0.61	8.00097e+06	0.78	813.383
														C34 q	56.38	56.23	56.46	2.98887e+08	3.87	5.07119e+07	5.36	4550.38	9.64953	5					58.23	58.13	58.32	7.16286e+07	1.05	1.12287e+07	1.33	1090.5	2.39461	5				58.22	58.15	58.31	8.70491e+07	1	1.40153e+07	1.37	1325.27
														β-sitosterol	58.02	57.94	58.1	6.81749e+07	0.88	9.62253e+06	1.02	1037.92	2.20102	5				β-Amyrin	58.57	58.41	58.66	5.10661e+08	7.45	7.45176e+07	8.84	7774.52	17.0719	5			β-Amyrin	58.6	58.41	58.67	7.45709e+08	8.53	1.02443e+08	9.98	11353
															58.2	58.12	58.32	1.24363e+08	1.61	1.58899e+07	1.68	1893.36	4.01505	5				C33H58OSi 498 Lanosta-9(11),24-dien-3-ol	59.1	58.97	59.18	1.12586e+08	1.64	1.38521e+07	1.64	1714.05	3.76384	5			C33H58OSi 498 Lanosta-9(11),24-dien-3-ol	59.11	58.99	59.19	1.36903e+08	1.57	1.56598e+07	1.53	2084.28
														β-Amyrin	58.57	58.4	58.64	6.27856e+08	8.14	8.83938e+07	9.35	9558.75	20.2703	5				β-Amyrin	60.05	59.78	60.21	1.82706e+09	26.67	1.68143e+08	19.94	27815.9	61.0801	5			β-Amyrin	60.11	59.78	60.24	2.74474e+09	31.39	2.16919e+08	21.13	41787.1
														C33H58OSi 498 Lanosta-9(11),24-dien-3-ol	59.08	58.97	59.18	1.67845e+08	2.18	18097964	1.91	2555.34	5.41885	5					60.89	60.74	61.03	2.36366e+07	0.34	2.81618e+06	0.33	359.854	0.790194	5			stigmastan-3,5-diene C29H48	61.77	61.54	61.96	4.56016e+08	5.22	4.40392e+07	4.29	6942.59
														β-Amyrin	60.05	59.78	60.21	2.01814e+09	26.16	1.84438e+08	19.5	30725	65.1554	5				stigmastan-3,5-diene C29H48	61.75	61.53	61.96	3.87972e+08	5.66	4.01641e+07	4.76	5906.65	12.9702	5			C32H50O2 / Lupa-13（18）,22-dien-3-ol，acetate	62.63	62.2	62.77	5.03015e+08	5.75	6.21893e+07	6.06	7658.11
														stigmastan-3,5-diene C29H48	61.74	61.5	61.93	4.32325e+08	5.6	4.26502e+07	4.51	6581.9	13.9576	5				C32H50O2 / Lupa-13（18）,22-dien-3-ol，acetate	62.61	62.45	62.77	3.98104e+08	5.81	5.12574e+07	6.08	6060.91	13.309	5				63.46	63.37	63.6	5.70943e+07	0.65	8.5328e+06	0.83	869.229
														C32H50O2 / Lupa-13（18）,22-dien-3-ol，acetate	62.61	62.17	62.75	4.50561e+08	5.84	5.56831e+07	5.89	6859.54	14.5463	5					63.45	63.36	63.57	3.92811e+07	0.57	6.14074e+06	0.73	598.032	1.3132	5			C32H50O2 / Lupa-13（18）,22-dien-3-ol，acetate	64.09	63.84	64.18	1.02951e+09	11.77	1.27164e+08	12.39	15673.6
															63.44	63.35	63.56	5.39519e+07	0.7	7.71305e+06	0.82	821.386	1.74183	5				C32H50O2 / Lupa-13（18）,22-dien-3-ol，acetate	64.08	63.85	64.16	9.08272e+08	13.26	1.0804e+08	12.81	13827.9	30.3644	5			［（3β，5α）-4,4-dimethylcholesta-8,24-dien-3-yl］oxy	64.58	64.52	64.7	2.52275e+07	0.29	4.08265e+06	0.4	384.075
														C32H50O2 / Lupa-13（18）,22-dien-3-ol，acetate	64.06	63.81	64.14	9.00658e+08	11.67	1.09404e+08	11.57	13712	29.0777	5				［（3β，5α）-4,4-dimethylcholesta-8,24-dien-3-yl］oxy	64.57	64.51	64.65	1.66902e+07	0.24	3.35397e+06	0.4	254.099	0.557968	5				65.41	65.05	65.53	9.28323e+07	1.06	7.91825e+06	0.77	1413.32
														［（3β，5α）-4,4-dimethylcholesta-8,24-dien-3-yl］oxy	64.56	64.46	64.69	6.35442e+07	0.82	7.11676e+06	0.75	967.425	2.05152	5					65.39	65.06	65.55	8.4465e+07	1.23	7.52874e+06	0.89	1285.93	2.82374	5			28-Oxours-12-en-3-yl acetate C32H50O3	65.77	65.65	65.88	1.53703e+08	1.76	2.34718e+07	2.29	2340.04
															65.38	65.03	65.52	9.38736e+07	1.22	7.22496e+06	0.76	1429.17	3.0307	5				28-Oxours-12-en-3-yl acetate C32H50O3	65.77	65.61	65.9	2.01629e+08	2.94	2.79429e+07	3.31	3069.69	6.74065	5				66.46	66.35	66.78	1.03496e+08	1.18	8.02973e+06	0.78	1575.66
														28-Oxours-12-en-3-yl acetate C32H50O3	65.76	65.62	65.87	2.01862e+08	2.62	2.87477e+07	3.04	3073.23	6.51709	5					66.48	66.32	66.84	1.27711e+08	1.86	9.09589e+06	1.08	1944.32	4.26949	5			28-Oxours-12-en-3-yl acetate C32H50O3	67.49	67.05	67.62	5.80616e+08	6.64	6.84144e+07	6.67	8839.55
															66.46	66.33	66.76	1.02129e+08	1.32	7.26208e+06	0.77	1554.86	3.29724	5				28-Oxours-12-en-3-yl acetate C32H50O3	67.5	66.84	67.61	6.94505e+08	10.14	7.99309e+07	9.48	10573.4	23.2179	5				67.89	67.8	67.95	1.71111e+07	0.2	3.2476e+06	0.32	260.506
														28-Oxours-12-en-3-yl acetate C32H50O3	67.48	66.76	67.58	7.31681e+08	9.48	8.06642e+07	8.53	11139.4	23.6222	5					72.06	71.9	72.24	2.15305e+07	0.31	2.32423e+06	0.28	327.79	0.719784	5				72.06	71.9	72.24	2.68615e+07	0.31	2.59765e+06	0.25	408.951
															72.04	71.89	72.23	2.3738e+07	0.31	2.47099e+06	0.26	361.398	0.766381	5				C22 alcohol-C16 acid/ester	81.53	81.35	81.68	1.86761e+07	0.27	2.07214e+06	0.25	284.333	0.624359	5				80.82	80.67	81.03	2.24378e+07	0.26	2.05537e+06	0.2	341.603
															80.82	80.63	81.01	2.08766e+07	0.27	1.99825e+06	0.21	317.834	0.673999	5				ester（Not identified）	87.1	86.91	87.37	1.9618e+07	0.29	1.39287e+06	0.17	298.673	0.655847	5			C22 alcohol-C16 acid/ester	81.48	81.29	81.67	3.4687e+07	0.4	3.68276e+06	0.36	528.09
														C22 alcohol-C16 acid/ester	81.48	81.3	81.65	2.80249e+07	0.36	3.04341e+06	0.32	426.664	0.904782	5				C22 alcohol-C16 acid/ester	87.67	87.41	87.94	5.36413e+07	0.78	4.01693e+06	0.48	816.658	1.79328	5			ester（Not identified）	87.12	86.85	87.33	4.08947e+07	29.53	2.67418e+06	26.34	622.599
														ester（Not identified）	87.12	86.86	87.31	3.80438e+07	31.54	2735654	29.9	579.196	1.22824	5				ester（Not identified）	88.28	88.03	88.5	2.20702e+07	29.11	1.38333e+06	31.09	336.006	0.737826	5			C22 alcohol-C16 acid/ester	87.65	86.88	88	1.40062e+08	1.6	7.62092e+06	0.74	2132.36
														C22 alcohol-C16 acid/ester	87.65	86.89	87.94	1.17581e+08	1.52	6.35503e+06	0.67	1790.1	3.79608	5				ester（Not identified）	95.55	95.3	95.79	1.86235e+07	0.27	1.39841e+06	0.17	283.532	0.622599	5			ester（Not identified）	88.2	88.02	88.45	2.56604e+07	25.21	1.7257e+06	30.95	390.665
														ester（Not identified）	88.2	88.04	88.44	1.63107e+07	17.77	1.27844e+06	25.25	248.321	0.526589	5				ester（Not identified）	96.24	95.93	96.53	2.79556e+07	36.87	1.49123e+06	33.52	425.608	0.93458	5			ester（Not identified）	95.5	95.3	95.85	3.58186e+07	0.41	2.14131e+06	0.21	545.318
														ester（Not identified）	95.5	95.27	95.81	3.32265e+07	0.43	1.96203e+06	0.21	505.855	1.07272	5				C30w	48.52	48.39	48.59	2.39986e+06	29.35	494438	34.77	36.5365	0.0802294	5			ester（Not identified）	96.33	95.94	96.6	3.74025e+07	36.74	1.65743e+06	29.72	569.432
														C30 w	48.49	48.41	48.57	2.23681e+06	24.03	495708	29.49	34.0541	0.0722151	5				C31w	51.33	51.26	51.46	5.77625e+06	70.65	927427	65.23	87.9401	0.193105	5			C30w	48.53	48.43	48.57	1.73696e+06	14.38	480926	24.2	26.4442
														C31w	51.3	51.2	51.44	7.07161e+06	75.97	1.18516e+06	70.51	107.661	0.228306	5												105198	231.002				C31w	51.34	51.21	51.49	1.03409e+07	85.62	1.50634e+06	75.8	157.434
														ester（Not identified）	96.26	95.95	96.57	3.4147e+07	37.21	1.61223e+06	31.84	519.868	1.10243	5																									134882
																						118943	252.231
															a（mm）	b（mm）	c（mm）	Fruit soaking area
														1	74.78	77.56	19.98	6224.25	47156.5	471.565
															69.48	77.36	21.9	6181.9		0
															77.66	83.36	21.74	7055.43		0
															71.22	95.5	23.92	7737.43		0
															71.7	94.04	21.2	7209.98		0
															66.38	82.6	18.5	5757.1		0
															71.14	89.66	21.68	6990.41		0
														2	74.88	95.9	23.28	7923.36	45540	455.4
															61.7	71.6	18.26	4862.05		0
															76	85.36	23.28	7330.53		0
															73.6	86.4	21.78	6978.86		0
															82.48	93.2	26.08	8822.96		0
															70.8	19.32	20.28	2630.1		0
															68.5	89.44	22.88	6992.12		0
														3	74.48	86.56	22.54	7176.8	51979.6	519.796
															77.06	92.26	22.68	7743.98
															74.5	88.78	22.4	7293.24
															68.6	93.92	22.96	7281.08
															71.26	93.14	19.66	6859.86
															77.94	90.58	24.8	8073.05
															74.1	93.38	22.4	7551.64
[truncated: 2 more columns]

## Sheet: YL 90d
	abbreviate table
	s: fatty acids			PEAK LIST						332.461								PEAK LIST						332.461
	w: alkane			YL 90d 1.RAW						324.603								YL 90d 2.RAW						324.603								PEAK LIST					332.461
	c: fatty alcohol			RT: 0.00 - 104.20						307.155								RT: 60.27 - 72.98						307.155								YL 90d 3.RAW					324.603
	q: aldehyde			Number of detected peaks: 54														Number of detected peaks: 60														RT: 64.46 - 102.98					307.155
	x: alkene			Apex RT	Start RT	End RT	Area	%Area	Height	%Height	Total wax（µg）	wax content（µg/cm2）	Constant volume（mL）					Apex RT	Start RT	End RT	Area	%Area	Height	%Height	Total wax（µg）	wax content（µg/cm2）	Constant volume（mL）					Number of detected peaks: 64
				9.72	9.64	9.87	6.68655e+08	7.62	3.90842e+08	26.37	10179.9	30.6198	5				C9 s	8.78	8.75	8.83	3.87537e+06	0.04	2.21606e+06	0.15	59.0003	0.181762	5					Apex RT	Start RT	End RT	Area	%Area	Height	%Height	Total wax（µg）	wax content（µg/cm2）	Constant volume（mL）
			Farnesene	10.77	10.74	10.84	1.66992e+08	1.9	1.14081e+08	7.7	2542.36	7.6471	5					9.7	9.66	9.77	3.5852e+08	3.58	2.39671e+08	15.87	5458.27	16.8152	5				C9 s	8.78	8.76	8.84	4.1574e+06	0.04	2.44461e+06	0.18	63.294	0.206065	5
				12.18	12.12	12.25	1.25405e+07	0.14	7.01939e+06	0.47	190.921	0.574267	5				Farnesene	10.76	10.72	10.83	2.31079e+08	2.31	1.51004e+08	10	3518.05	10.838	5					9.69	9.66	9.79	2.22085e+08	2.22	1.53148e+08	11.15	3381.12	11.0079	5
			C19 w	12.97	12.92	13.01	8.79079e+06	0.1	4.71016e+06	0.32	133.835	0.402558	5					12.16	12.1	12.26	1.63586e+07	0.16	8.23076e+06	0.55	249.05	0.767247	5				Farnesene	10.76	10.73	10.84	1.22611e+08	1.22	8.03032e+07	5.85	1866.68	6.07731	5
			C16 c	14.23	14.2	14.33	7.76992e+06	0.09	2.52193e+06	0.17	118.293	0.355809	5					12.81	12.78	12.87	8.79131e+06	0.09	4.89011e+06	0.32	133.843	0.412327	5					12.16	12.11	12.22	1.13315e+07	0.11	5.2866e+06	0.38	172.515	0.561654	5
			C20 w	15.85	15.81	15.91	3.50403e+06	0.04	1.31151e+06	0.09	53.3469	0.160461	5				C19 w	12.96	12.9	13	1.14237e+07	0.11	6.29434e+06	0.42	173.919	0.535791	5					12.82	12.7	12.9	1.13154e+07	0.11	3.26812e+06	0.24	172.27	0.560858	5
			C22 q	18.55	18.45	18.66	8.43321e+06	0.1	2.33418e+06	0.16	128.391	0.386184	5				C16 c	14.22	14.17	14.3	1.43124e+07	0.14	4.92454e+06	0.33	217.898	0.671277	5				C19 w	12.96	12.9	13.07	1.31829e+07	0.13	5.40873e+06	0.39	200.702	0.653423	5
			C16 s	18.77	18.7	19.24	3.19187e+07	0.36	4.66081e+06	0.31	485.944	1.46166	5				C20 w	15.84	15.79	15.9	6.38195e+06	0.06	2.57629e+06	0.17	97.1616	0.299325	5				C16 c	14.22	14.19	14.29	9.00436e+06	0.09	3.04637e+06	0.22	137.086	0.44631	5
			C21 w	20.14	20.09	20.18	2.80797e+06	0.03	923247	0.06	42.7497	0.128586	5				C22 q	18.55	18.49	18.6	7.53035e+06	0.08	2.31535e+06	0.15	114.645	0.353186	5				C20 w	15.84	15.79	15.88	5.78304e+06	0.06	2.40275e+06	0.17	88.0435	0.286642	5
			C18 c	21.41	21.35	21.48	3.7539e+06	0.04	1.06585e+06	0.07	57.1509	0.171903	5				C16 s	18.75	18.69	18.85	5.03162e+07	0.5	1.54301e+07	1.02	766.035	2.35992	5				C22 q	18.55	18.5	18.6	9.69541e+06	0.1	3.03461e+06	0.22	147.607	0.480562	5
				23.09	22.98	23.17	6.94767e+06	0.08	1.41175e+06	0.1	105.774	0.318156	5				C18 c	21.43	21.36	21.48	4.34231e+06	0.04	1.21398e+06	0.08	66.1092	0.203662	5				C16 s	18.76	18.68	18.83	8.70928e+07	0.87	2.69128e+07	1.96	1325.94	4.31684	5
			C18:1 s	23.23	23.18	23.34	3.93464e+06	0.04	854162	0.06	59.9026	0.18018	5					23.06	22.97	23.12	3.10438e+07	0.31	8.25843e+06	0.55	472.624	1.45601	5				C18 c	21.42	21.36	21.49	6.82457e+06	0.07	1.91738e+06	0.14	103.9	0.338266	5
			C24 q	23.83	23.74	23.91	2.05801e+07	0.23	4.95272e+06	0.33	313.321	0.942429	5				C18:1 s	23.21	23.14	23.35	4.6398e+07	0.46	1.03532e+07	0.69	706.383	2.17615	5					23.06	22.89	23.14	4.86387e+07	0.49	1.23623e+07	0.9	740.496	2.41082	5
			C23 w	25.72	25.63	25.82	1.06196e+07	0.12	2.3893e+06	0.16	161.678	0.486307	5				C24 q	23.83	23.75	23.89	1.40377e+07	0.14	3.73718e+06	0.25	213.717	0.658394	5				C18:1 s	23.21	23.14	23.36	6.4417e+07	0.64	1.33555e+07	0.97	980.712	3.19289	5
			C20 c	27.19	26.82	27.28	4.66352e+07	0.53	8.34226e+06	0.56	709.995	2.13558	5					23.97	23.9	24.05	1.19887e+07	0.12	2.74494e+06	0.18	182.522	0.562292	5				C24 q	23.83	23.74	23.87	1.9081e+07	0.19	5.47374e+06	0.4	290.498	0.94577	5
			C24 w	28.86	28.75	28.96	7.07131e+07	0.81	1.48927e+07	1	1076.57	3.23818	5				C23 w	25.73	25.63	25.81	7.49633e+06	0.07	1.82893e+06	0.12	114.127	0.351591	5					23.96	23.92	24.08	1.41393e+07	0.14	3.68517e+06	0.27	215.263	0.700828	5
			C18 x	29.31	29.09	29.39	2.12428e+07	0.24	2.62852e+06	0.18	323.41	0.972777	5				C20 c	27.18	26.83	27.28	4.34656e+07	0.43	7.98225e+06	0.53	661.739	2.03861	5				C23 w	25.73	25.63	25.79	1.0052e+07	0.1	2.22171e+06	0.16	153.036	0.498237	5
			C26 q	30.13	30.02	30.23	7.96094e+07	0.91	1.60406e+07	1.08	1212.01	3.64557	5				C24 w	28.87	28.49	28.97	6.93163e+07	0.69	1.27597e+07	0.85	1055.3	3.25105	5				C20 c	27.19	26.75	27.3	7.0234e+07	0.7	1.22042e+07	0.89	1069.27	3.48122	5
			C20 x	31.24	31.21	31.31	1.2452e+06	0.01	415358	0.03	18.9575	0.0570217	5				C18 x	29.29	29.05	29.63	5.16581e+07	0.52	5.66459e+06	0.38	786.466	2.42286	5				C24 w	28.86	28.6	28.96	6.75309e+07	0.67	1.265e+07	0.92	1028.12	3.34723	5
			C25 w	32.11	32.01	32.2	1.57695e+07	0.18	3.2118e+06	0.22	240.082	0.722136	5				C26 q	30.13	29.7	30.44	8.92903e+07	0.89	1.38199e+07	0.92	1359.39	4.18787	5				C18 x	29.3	29.1	29.44	4.99936e+07	0.5	5.93075e+06	0.43	761.124	2.47798	5
			C22 c	33.59	33.11	33.74	1.32839e+08	1.51	2.09899e+07	1.42	2022.39	6.08311	5				C25 w	32.11	32.04	32.2	1.10093e+07	0.11	2.22655e+06	0.15	167.61	0.516353	5				C26 q	30.13	29.73	30.41	1.12176e+08	1.12	1.73109e+07	1.26	1707.81	5.56009	5
			C23 x	36.02	35.81	36.14	3.23763e+07	0.37	5.38373e+06	0.36	492.911	1.48261	5				C22 c	33.6	33.18	33.75	1.05651e+08	1.05	1.67446e+07	1.11	1608.48	4.95523	5				C25 w	32.11	32.02	32.21	1.45255e+07	0.14	2.88283e+06	0.21	221.142	0.71997	5
			C28 q	36.86	36.57	37.02	9.9601e+07	1.14	1.69721e+07	1.15	1516.37	4.56105	5				C23 x	36.05	35.69	36.22	3.38726e+07	0.34	3.82919e+06	0.25	515.691	1.58868	5				C22 c	33.61	33.11	33.76	1.51471e+08	1.51	2.3091e+07	1.68	2306.06	7.50782	5
			C27 w	38.74	38.41	38.85	6.521e+07	0.74	1.11107e+07	0.75	992.786	2.98617	5				C28 q	36.88	36.51	37.06	9.45405e+07	0.94	1.42887e+07	0.95	1439.33	4.43411	5				C20 s	34.76	34.67	34.83	4.55498e+06	0.05	977598	0.07	69.347	0.225772	5
			C24 c	40.13	40	40.34	3.38199e+07	0.39	4.7099e+06	0.32	514.889	1.54872	5				C27 w	38.76	38.46	38.88	5.3582e+07	0.54	8.96802e+06	0.59	815.756	2.51309	5				C23 x	36.04	35.81	36.28	5.03313e+07	0.5	6.81591e+06	0.5	766.265	2.49472	5
				40.73	40.65	40.82	4.88622e+06	0.06	920466	0.06	74.3899	0.223755	5				C24 c	40.14	40	40.36	2.78153e+07	0.28	3.58099e+06	0.24	423.472	1.30458	5				C28 q	36.88	36.62	37.05	9.74192e+07	0.97	1.55166e+07	1.13	1483.15	4.82868	5
			C22 s	41.24	41.12	41.32	4.3697e+06	0.05	725761	0.05	66.5263	0.200103	5				C22 s	41.26	41.11	41.33	3.82347e+06	0.04	638915	0.04	58.2102	0.179327	5				C27 w	38.77	38.49	38.88	6.24899e+07	0.62	1.05428e+07	0.77	951.373	3.09737	5
			C28 w	42.06	41.95	42.14	5.70663e+06	0.07	1.0216e+06	0.07	86.8803	0.261325	5				C28 w	42.05	41.96	42.15	5.23758e+06	0.05	996886	0.07	79.7391	0.245651	5				C24 c	40.15	39.99	40.4	3.73811e+07	0.37	4.84607e+06	0.35	569.106	1.85283	5
			C24 x	42.8	42.61	42.91	2.74045e+07	0.31	4.81651e+06	0.33	417.217	1.25494	5				C24 x	42.81	42.6	42.91	2.11059e+07	0.21	3.53034e+06	0.23	321.325	0.989903	5				C22 s	41.25	41.13	41.33	1.03446e+07	0.1	1.34003e+06	0.1	157.491	0.512741	5
			C30 q	43.61	43.12	43.75	2.44183e+08	2.78	3.8833e+07	2.62	3717.55	11.1819	5				C30 q	43.63	43.11	43.77	2.32578e+08	2.32	3.59874e+07	2.38	3540.86	10.9083	5				C28 w	42.07	41.98	42.13	4.3125e+06	0.04	861315	0.06	65.6553	0.213753	5
			C25 x	44.53	44.41	44.65	3.16725e+07	0.36	5.50797e+06	0.37	482.195	1.45038	5				C25 x	44.54	44.43	44.66	3.03977e+07	0.3	5.63463e+06	0.37	462.787	1.4257	5				C24 x	42.82	42.57	42.91	3.30351e+07	0.33	5.38639e+06	0.39	502.94	1.63741	5
			C29 w	45.33	45.17	45.42	2.50796e+08	2.86	4.33126e+07	2.92	3818.22	11.4847	5				C29 w	45.35	44.81	45.48	3.57964e+08	3.57	5.5222e+07	3.66	5449.8	16.7891	5				C30 q	43.62	43.13	43.76	2.21372e+08	2.21	3.50205e+07	2.55	3370.26	10.9725	5
			C32 q	50.15	49.28	50.31	5.89261e+08	6.72	8.3845e+07	5.66	8971.17	26.9841	5				C26 c	46.56	46.36	46.67	2.09884e+07	0.21	2.72468e+06	0.18	319.537	0.984394	5				C25 x	44.56	44.44	44.66	3.48636e+07	0.35	6.20923e+06	0.45	530.779	1.72805	5
			C31 w	51.32	51.23	51.42	8.83319e+06	0.1	1.2183e+06	0.08	134.48	0.4045	5				C26 x	46.89	46.77	47	1.11169e+07	0.11	1.86312e+06	0.12	169.249	0.521404	5				C29 w	45.35	44.83	45.49	3.22889e+08	3.22	4.89578e+07	3.56	4915.81	16.0043	5
			C33 q	53.23	53.13	53.33	1.22283e+07	0.14	2.16839e+06	0.15	186.169	0.559974	5				C32 q	50.18	49.57	50.35	6.26991e+08	6.26	8.77773e+07	5.81	9545.58	29.407	5				C26 c	46.54	46.36	46.63	2.71008e+07	0.27	3.3289e+06	0.24	412.595	1.34328	5
				54.66	54.56	54.76	2.24057e+07	0.26	3.76318e+06	0.25	341.114	1.02603	5				C31 w	51.35	51.23	51.49	9.69931e+06	0.1	1.36318e+06	0.09	147.666	0.454914	5				C26 x	46.9	46.75	47.02	1.29875e+07	0.13	1.97938e+06	0.14	197.728	0.643739	5
			C29 x	55.68	55.42	55.78	6.86427e+07	0.78	9.67033e+06	0.65	1045.05	3.14337	5				C33 q	53.24	53.11	53.49	1.89192e+07	0.19	2.62314e+06	0.17	288.033	0.887341	5					48.04	47.86	48.19	1.89146e+07	0.19	2.01768e+06	0.15	287.965	0.937522	5
			C34 q	56.36	55.96	56.5	2.77314e+08	3.16	4.1537e+07	2.8	4221.95	12.6991	5					54.7	54.58	54.79	2.01454e+07	0.2	3.38534e+06	0.22	306.702	0.944854	5				C32 q	50.16	49.29	50.35	5.49473e+08	5.48	7.73913e+07	5.63	8365.42	27.2352	5
			β-sitosterol	58.01	57.9	58.09	4.38503e+07	0.5	6.99728e+06	0.47	667.597	2.00805	5				C29 x	55.7	55.58	55.81	4.82599e+07	0.48	7.82412e+06	0.52	734.729	2.26347	5				C31 w	51.35	51.24	51.43	1.12189e+07	0.11	1.65306e+06	0.12	170.801	0.556074	5
				58.22	58.1	58.32	1.14417e+08	1.3	1.76587e+07	1.19	1741.93	5.23951	5				C34 q	56.39	56.03	56.51	3.11059e+08	3.11	4.56599e+07	3.02	4735.69	14.5892	5				C33 q	53.25	53.07	53.37	1.59951e+07	0.16	2.5151e+06	0.18	243.516	0.792813	5
			β-Amyrin C33H58OSi	58.54	58.37	58.63	3.59096e+08	4.09	5.22179e+07	3.52	5467.03	16.4441	5				β-sitosterol	58.04	57.95	58.11	6.94172e+07	22.43	1.05647e+07	38.22	1056.84	3.25579	5					54.7	54.58	54.79	2.68036e+07	0.27	4.48476e+06	0.33	408.069	1.32854	5
			C33H58OSi 498 Lanosta-9(11),24-dien-3-ol	59.09	58.92	59.19	1.9949e+08	2.27	2.62154e+07	1.77	3037.12	9.13526	5					58.23	57.95	58.32	1.86482e+08	1.86	2.11648e+07	1.4	2839.09	8.74634	5				C29 x	55.7	55.58	55.83	7.51101e+07	0.75	1.18044e+07	0.86	1143.51	3.7229	5
			β-Amyrin C33H58OSi	60.03	59.44	60.25	1.8288e+09	20.84	1.66536e+08	11.24	27842.4	83.7465	5				β-Amyrin C33H58OSi	58.57	58.4	58.65	4.23458e+08	4.23	6.16481e+07	4.08	6446.9	19.8609	5				C34 q	56.39	56.19	56.54	2.59197e+08	2.59	3.98116e+07	2.9	3946.13	12.8473	5
				60.89	60.81	61.03	3.51684e+07	0.4	4.82546e+06	0.33	535.419	1.61047	5				C33H58OSi 498 Lanosta-9(11),24-dien-3-ol	59.13	58.97	59.21	2.06393e+08	2.06	2.84048e+07	1.88	3142.22	9.68019	5				β-sitosterol	58.02	57.96	58.09	4.19923e+07	0.42	7.80113e+06	0.57	639.309	2.08139	5
			C29H48 / （stigmastan-3,5-diene）	61.82	61.45	61.92	4.2307e+08	4.82	3.35458e+07	2.26	6441	19.3737	5				β-Amyrin C33H58OSi	60.08	59.57	60.27	2.22251e+09	22.19	1.91225e+08	12.67	33836.5	104.24	5					58.22	58.12	58.34	1.39841e+08	1.39	2.04121e+07	1.49	2128.99	6.93133	5
			C32H50O2 / Lupa-13（18）,22-dien-3-ol，acetate	62.58	62.45	62.74	2.83916e+08	3.24	3.44768e+07	2.33	4322.46	13.0014	5					60.91	60.77	61.05	8.86624e+07	0.89	1.1762e+07	0.78	1349.83	4.15842	5				β-Amyrin C33H58OSi	58.55	58.39	58.7	4.81994e+08	4.81	6.5763e+07	4.79	7338.08	23.8905	5
				63.44	63.35	63.52	3.51194e+07	0.4	5.68409e+06	0.38	534.673	1.60823	5				C29H48 /（stigmastan-3,5-diene）	61.84	61.51	61.96	4.32552e+08	4.32	3.44768e+07	2.28	6585.37	20.2875	5				C33H58OSi 498 Lanosta-9(11),24-dien-3-ol	59.12	58.95	59.22	2.23942e+08	2.23	3.04059e+07	2.21	3409.38	11.0999	5
			C32H50O2 / Lupa-13（18）,22-dien-3-ol，acetate	64.02	63.81	64.12	5.97689e+08	6.81	7.68637e+07	5.19	9099.47	27.3701	5				C32H50O2/ Lupa-13（18）,22-dien-3-ol，acetate	62.63	62.46	62.78	3.57359e+08	3.57	4.29267e+07	2.84	5440.59	16.7608	5				β-Amyrin C33H58OSi	60.08	59.68	60.24	2.17374e+09	21.68	1.93258e+08	14.07	33093.9	107.743	5
				65.38	65.23	65.53	1.5991e+08	1.82	1.8399e+07	1.24	2434.54	7.32279	5					63.45	63.36	63.55	3.65291e+07	0.36	6.15568e+06	0.41	556.134	1.71328	5				C29H48 /（stigmastan-3,5-diene）	61.85	61.48	61.97	4.98371e+08	4.97	4.09321e+07	2.98	7587.42	24.7022	5
			28-Oxours-12-en-3-yl acetate C32H50O3	65.76	65.61	65.88	2.48194e+08	2.83	3.36146e+07	2.27	3778.61	11.3656	5				C32H50O2 / Lupa-13（18）,22-dien-3-ol，acetate	64.05	63.82	64.15	6.7356e+08	6.73	8.3396e+07	5.52	10254.6	31.5911	5				C32H50O2 / Lupa-13（18）,22-dien-3-ol，acetate	62.61	62.45	62.78	3.27563e+08	3.27	3.88042e+07	2.83	4986.97	16.236	5
			28-Oxours-12-en-3-yl acetate C32H50O3	67.51	66.79	67.64	9.6878e+08	11.04	1.02227e+08	6.9	14749.1	44.3635	5					65.4	65.07	65.57	2.20387e+08	2.2	2.13199e+07	1.41	3355.27	10.3365	5					62.93	62.87	63.18	2.91792e+07	0.29	2.77111e+06	0.2	444.237	1.4463	5
				72.82	72.64	73.03	4.86901e+07	0.55	4.98128e+06	0.34	741.279	2.22967	5				28-Oxours-12-en-3-yl acetate C32H50O3	65.79	65.57	65.91	2.97581e+08	2.97	3.91742e+07	2.59	4530.5	13.9571	5					63.45	63.37	63.57	3.57399e+07	0.36	5.84687e+06	0.43	544.12	1.77148	5
			C22 alcohol-C16 acid/ester	81.47	80.62	81.68	1.44742e+08	1.65	7.37783e+06	0.5	2203.62	6.62821	5				28-Oxours-12-en-3-yl acetate C32H50O3	67.54	66.89	67.66	1.1163e+09	11.15	1.17673e+08	7.79	16995	52.3563	5				C32H50O2 / Lupa-13（18）,22-dien-3-ol，acetate	64.05	63.82	64.15	6.4907e+08	6.47	8.28942e+07	6.04	9881.72	32.1718	5
			ester（Not identified）	87.06	86.86	87.29	3.88374e+07	20.83	2.9569e+06	22.34	591.277	1.77849	5					68.82	68.64	68.95	2.39194e+07	0.24	2.4382e+06	0.16	364.16	1.12186	5					65.4	65.06	65.57	1.95742e+08	1.95	1.90704e+07	1.39	2980.05	9.70212	5
			C22 alcohol-C16 acid/ester	87.67	86.87	87.95	1.79139e+08	2.04	9.1989e+06	0.62	2727.29	8.20336	5					72.06	71.87	72.29	4.57936e+07	0.46	3.94471e+06	0.26	697.182	2.1478	5				28-Oxours-12-en-3-yl acetate C32H50O3	65.79	65.62	65.9	2.55238e+08	2.55	3.54557e+07	2.58	3885.86	12.6511	5
			ester（Not identified）	88.24	88.01	88.46	3.47974e+07	14.25	2.33004e+06	14.5	529.77	1.59348	5					72.87	72.67	73.07	5.66364e+07	0.57	6.35976e+06	0.42	862.257	2.65635	5				28-Oxours-12-en-3-yl acetate C32H50O3	67.54	66.31	67.68	1.12866e+09	11.26	1.04042e+08	7.58	17183.2	55.9432	5
			ester（Not identified）	95.48	95.23	95.86	4.40034e+07	18.02	2.38605e+06	14.85	669.927	2.01506	5				C22 alcohol-C16 acid/ester	81.5	80.59	81.71	1.75426e+08	1.75	8.20974e+06	0.54	2670.77	8.2278	5					68.85	68.73	68.95	1.4054e+07	0.14	1.96614e+06	0.14	213.964	0.696599	5
			ester（Not identified）	96.27	95.98	96.54	4.45749e+07	18.25	2.28969e+06	14.25	678.627	2.04123	5				ester（Not identified）	87.11	86.86	87.34	5.98363e+07	24.93	3.88987e+06	22.78	910.974	2.80643	5					72.04	71.89	72.31	4.69008e+07	0.47	3.90125e+06	0.28	714.038	2.32468	5
			ester（Not identified）	97.07	96.69	97.27	3.19828e+07	17.15	1.42605e+06	10.77	486.919	1.46459	5				C22 alcohol-C16 acid/ester	87.69	86.87	87.94	2.17164e+08	2.17	1.19922e+07	0.79	3306.2	10.1854	5					72.86	72.68	73.24	6.81281e+07	0.68	6.37325e+06	0.46	1037.21	3.37683	5
			C26 x	46.88	46.78	46.99	1.15321e+07	42.27	1.85373e+06	44.36	175.569	0.528091	5				ester（Not identified）	88.27	87.95	88.5	3.20752e+07	0.32	2.26424e+06	0.15	488.327	1.50438	5				C22 alcohol-C16 acid/ester	81.52	80.57	81.72	2.19655e+08	2.19	9.58939e+06	0.7	3344.13	10.8874	5
			C26 c	46.53	46.39	46.63	1.60069e+07	36.97	2.3208e+06	35.71	243.696	0.733006	5				ester（Not identified）	95.52	95.3	95.82	3.23955e+07	0.32	1.91784e+06	0.13	493.203	1.5194	5					84.32	84.16	84.54	3.06664e+07	0.31	2.74131e+06	0.2	466.878	1.52001	5
											136956	411.947					ester（Not identified）	96.29	96	96.54	4.73019e+07	0.47	2.57632e+06	0.17	720.144	2.21854	5				ester（Not identified）	87.1	86.88	87.39	9.46968e+07	27.21	6.11301e+06	26.17	1441.7	4.69374	5
																	ester（Not identified）	96.98	96.66	97.22	1.9844e+07	8.27	1.1036e+06	6.46	302.113	0.930717	5				C22 alcohol-C16 acid/ester	87.74	86.8	88.47	3.23634e+08	3.23	1.35793e+07	0.99	4927.15	16.0412	5
																	C20s	34.75	34.68	34.83	3.29446e+06	100	592245	100	50.1563	0.154516	5				ester（Not identified）	88.3	88.1	88.41	2.40652e+07	6.91	2.11919e+06	9.07	366.38	1.19282	5
																									154791	476.862					ester（Not identified）	90.71	90.5	90.98	3.17284e+07	0.32	2.13481e+06	0.16	483.047	1.57265	5
																															ester（Not identified）	95.58	95.27	95.84	5.27623e+07	0.53	2.8365e+06	0.21	803.276	2.61521	5
																															ester（Not identified）	96.27	95.99	96.57	5.61635e+07	0.56	3.09849e+06	0.23	855.058	2.7838	5
				a（mm）	b（mm）	c（mm）	Fruit soaking area																								ester（Not identified）	97.1	96.7	97.34	3.50865e+07	10.08	1.53634e+06	6.58	534.172	1.7391	5
			1	64	72.1	17.96	4975.82	33246.1	332.461																														154981	504.569
				62.26	73.1	18	4934.48		0
				59.36	67.98	15.98	4243.81		0
				61.68	71.72	16.3	4593.29		0
				67.8	78.98	20.1	5893.31		0
				62.6	64.5	15.7	4203.79		0
				60.32	68.2	16.7	4401.58		0
			2	66.6	73.38	17.5	5124.15	32460.3	324.603
				61.7	70.82	17.78	4755.33		0
				58.74	69.84	16.36	4350.86		0
				55.36	66.7	16.78	4078.23		0
				62.36	73.5	17.06	4827.06		0
				56.28	69.28	15.96	4140.07		0
				66.18	71.7	18.7	5184.58		0
			3	62	72.88	17.66	4860.32	30715.5	307.155
				57.17	62.44	15.22	3775.47		0
				63.22	67.14	16	4406.67
				64.22	70.4	17.8	4876.57
				59.9	67.06	15.26	4132.09
				66	70.8	17.2	4910.69
				55	66.88	14.32	3753.7
					[(3b,5a)-4,4-dimethylcholesta-8,24-dien-3-yl]oxy

[truncated: 6 more sheets: YLX 180d, XH 180d, YL 180d, YLX 270d, XH 270d, YL 270 d]
