# Supplementary material for: Changing surface wax compositions and related gene expression in three cultivars of Chinese pear fruits during cold storage
Source: PeerJ. 2022 Nov 1;10:e14328. doi: 10.7717/peerj.14328 (PMC9635359; doi:10.7717/peerj.14328)
Supplement: Supplemental Information 10 — The identification results of wax components of three pears stored at low temperature, the changes of content and the quantitative expression of wax related synthesis and transport genes in this process. [file peerj-10-14328-s010.zip › Raw Data/Quantitative expression data/ABCG11_data.xls]

## Sheet: Results
Block Type	96alum
Chemistry	SYBR_GREEN
Experiment File Name	D:\lidan\2017\2018 1 9 ABCG11-PINBI.eds
Experiment Run End Time	2018-01-09 11:52:00 AM PST
Instrument Type	sds7500
Passive Reference	ROX
Well	Sample Name	Target Name	Task	Reporter	Quencher	RQ	RQ Min	RQ Max	Cт	Cт Mean	Cт SD	ΔCт	ΔCт Mean	ΔCт SE	HK Control ΔCт Mean	HK Control ΔCт SE	ΔΔCт	Automatic Ct Threshold	Ct Threshold	Automatic Baseline	Baseline Start	Baseline End	Efficiency	Tm1	Tm2	Tm3	Comments
A1	YU 0	ACTIN2	UNKNOWN	SYBR	None				24.382	24.3959	0.0130057							TRUE	0.32167	TRUE	3	18	1	84.5401
A2	YU 0	ACTIN2	UNKNOWN	SYBR	None				24.4078	24.3959	0.0130057							TRUE	0.32167	TRUE	3	19	1	84.5401
A3	YU 0	ACTIN2	UNKNOWN	SYBR	None				24.3977	24.3959	0.0130057							TRUE	0.32167	TRUE	3	19	1	84.7182
A4	YU 0	ABCG11	UNKNOWN	SYBR	None	1	0.965412	1.03583	26.5243	26.4948	0.028888		2.09893	0.0182908			0	TRUE	0.327318	TRUE	3	21	1	84.7182
A5	YU 0	ABCG11	UNKNOWN	SYBR	None	1	0.965412	1.03583	26.4665	26.4948	0.028888		2.09893	0.0182908			0	TRUE	0.327318	TRUE	3	21	1	84.7182
A6	YU 0	ABCG11	UNKNOWN	SYBR	None	1	0.965412	1.03583	26.4936	26.4948	0.028888		2.09893	0.0182908			0	TRUE	0.327318	TRUE	3	21	1	84.7182
A7	Y 90	ACTIN2	UNKNOWN	SYBR	None				24.2003	24.2492	0.0436							TRUE	0.32167	TRUE	3	18	1	84.7182
A8	Y 90	ACTIN2	UNKNOWN	SYBR	None				24.2631	24.2492	0.0436							TRUE	0.32167	TRUE	3	18	1	84.5401
A9	Y 90	ACTIN2	UNKNOWN	SYBR	None				24.2841	24.2492	0.0436							TRUE	0.32167	TRUE	3	19	1	84.5401
A10	Y 90	ABCG11	UNKNOWN	SYBR	None	0.0826246	0.0749655	0.0910663	29.873	29.9454	0.0759244		5.69621	0.0505486			3.59729	TRUE	0.327318	TRUE	3	24	1	84.7182
A11	Y 90	ABCG11	UNKNOWN	SYBR	None	0.0826246	0.0749655	0.0910663	30.0244	29.9454	0.0759244		5.69621	0.0505486			3.59729	TRUE	0.327318	TRUE	3	24	1	84.5401
A12	Y 90	ABCG11	UNKNOWN	SYBR	None	0.0826246	0.0749655	0.0910663	29.9388	29.9454	0.0759244		5.69621	0.0505486			3.59729	TRUE	0.327318	TRUE	3	24	1	84.5401
B1	X 0	ACTIN2	UNKNOWN	SYBR	None				23.7811	23.7801	0.0233149							TRUE	0.32167	TRUE	3	18	1	84.7182
B2	X 0	ACTIN2	UNKNOWN	SYBR	None				23.7564	23.7801	0.0233149							TRUE	0.32167	TRUE	3	18	1	84.7182
B3	X 0	ACTIN2	UNKNOWN	SYBR	None				23.803	23.7801	0.0233149							TRUE	0.32167	TRUE	3	18	1	84.8963
B4	X 0	ABCG11	UNKNOWN	SYBR	None	1.08849	0.985435	1.20231	25.8036	25.7568	0.0864245		1.97661	0.051681			-0.122323	TRUE	0.327318	TRUE	3	20	1	85.0743
B5	X 0	ABCG11	UNKNOWN	SYBR	None	1.08849	0.985435	1.20231	25.8096	25.7568	0.0864245		1.97661	0.051681			-0.122323	TRUE	0.327318	TRUE	3	20	1	85.2524
B6	X 0	ABCG11	UNKNOWN	SYBR	None	1.08849	0.985435	1.20231	25.657	25.7568	0.0864245		1.97661	0.051681			-0.122323	TRUE	0.327318	TRUE	3	20	1	85.2524
B7	YU 180	ACTIN2	UNKNOWN	SYBR	None				24.5276	24.595	0.0731632							TRUE	0.32167	TRUE	3	19	1	84.8963
B8	YU 180	ACTIN2	UNKNOWN	SYBR	None				24.5847	24.595	0.0731632							TRUE	0.32167	TRUE	3	19	1	84.7182
B9	YU 180	ACTIN2	UNKNOWN	SYBR	None				24.6728	24.595	0.0731632							TRUE	0.32167	TRUE	3	19	1	84.7182
B10	YU 180	ABCG11	UNKNOWN	SYBR	None	0.128399	0.101211	0.162889	29.4313	29.6553	0.201255		5.06023	0.123634			2.9613	TRUE	0.327318	TRUE	3	23	1	85.0743
B11	YU 180	ABCG11	UNKNOWN	SYBR	None	0.128399	0.101211	0.162889	29.8209	29.6553	0.201255		5.06023	0.123634			2.9613	TRUE	0.327318	TRUE	3	24	1	84.8963
B12	YU 180	ABCG11	UNKNOWN	SYBR	None	0.128399	0.101211	0.162889	29.7136	29.6553	0.201255		5.06023	0.123634			2.9613	TRUE	0.327318	TRUE	3	23	1	84.7182
C1	Y 0	ACTIN2	UNKNOWN	SYBR	None				23.3066	23.32	0.0122655							TRUE	0.32167	TRUE	3	17	1	84.8963
C2	Y 0	ACTIN2	UNKNOWN	SYBR	None				23.3227	23.32	0.0122655							TRUE	0.32167	TRUE	3	17	1	84.8963
C3	Y 0	ACTIN2	UNKNOWN	SYBR	None				23.3306	23.32	0.0122655							TRUE	0.32167	TRUE	3	17	1	85.0743
C4	Y 0	ABCG11	UNKNOWN	SYBR	None	0.25876	0.242493	0.276118	27.3629	27.3692	0.0571323		4.04924	0.0337369			1.95031	TRUE	0.327318	TRUE	3	21	1	84.5401
C5	Y 0	ABCG11	UNKNOWN	SYBR	None	0.25876	0.242493	0.276118	27.3155	27.3692	0.0571323		4.04924	0.0337369			1.95031	TRUE	0.327318	TRUE	3	21	1	84.5401
C6	Y 0	ABCG11	UNKNOWN	SYBR	None	0.25876	0.242493	0.276118	27.4292	27.3692	0.0571323		4.04924	0.0337369			1.95031	TRUE	0.327318	TRUE	3	22	1	84.5401
C7	X 180	ACTIN2	UNKNOWN	SYBR	None				23.9519	24.0329	0.126338							TRUE	0.32167	TRUE	3	18	1	85.0743
C8	X 180	ACTIN2	UNKNOWN	SYBR	None				23.9684	24.0329	0.126338							TRUE	0.32167	TRUE	3	18	1	84.8963
C9	X 180	ACTIN2	UNKNOWN	SYBR	None				24.1785	24.0329	0.126338							TRUE	0.32167	TRUE	3	18	1	84.7182
C10	X 180	ABCG11	UNKNOWN	SYBR	None	0.189747	0.154933	0.232383	28.3825	28.5297	0.131601		4.49678	0.105325			2.39785	TRUE	0.327318	TRUE	3	22	1	85.2524
C11	X 180	ABCG11	UNKNOWN	SYBR	None	0.189747	0.154933	0.232383	28.5705	28.5297	0.131601		4.49678	0.105325			2.39785	TRUE	0.327318	TRUE	3	22	1	85.0743
C12	X 180	ABCG11	UNKNOWN	SYBR	None	0.189747	0.154933	0.232383	28.636	28.5297	0.131601		4.49678	0.105325			2.39785	TRUE	0.327318	TRUE	3	23	1	84.8963
D1	YU 45	ACTIN2	UNKNOWN	SYBR	None				25.4477	25.4933	0.0561991							TRUE	0.32167	TRUE	3	20	1	84.8963
D2	YU 45	ACTIN2	UNKNOWN	SYBR	None				25.4762	25.4933	0.0561991							TRUE	0.32167	TRUE	3	20	1	85.0743
D3	YU 45	ACTIN2	UNKNOWN	SYBR	None				25.5561	25.4933	0.0561991							TRUE	0.32167	TRUE	3	20	1	85.0743
D4	YU 45	ABCG11	UNKNOWN	SYBR	None	0.71322	0.573109	0.887585	28.1788	28.0798	0.188652		2.58651	0.113648			0.487581	TRUE	0.327318	TRUE	3	22	1	85.6086
D5	YU 45	ABCG11	UNKNOWN	SYBR	None	0.71322	0.573109	0.887585	28.1984	28.0798	0.188652		2.58651	0.113648			0.487581	TRUE	0.327318	TRUE	3	22	1	85.6086
D6	YU 45	ABCG11	UNKNOWN	SYBR	None	0.71322	0.573109	0.887585	27.8623	28.0798	0.188652		2.58651	0.113648			0.487581	TRUE	0.327318	TRUE	3	22	1	85.6086
D7	Y 180	ACTIN2	UNKNOWN	SYBR	None				23.4944	23.6056	0.0963093							TRUE	0.32167	TRUE	3	18	1	85.2524
D8	Y 180	ACTIN2	UNKNOWN	SYBR	None				23.6581	23.6056	0.0963093							TRUE	0.32167	TRUE	3	18	1	85.0743
D9	Y 180	ACTIN2	UNKNOWN	SYBR	None				23.6643	23.6056	0.0963093							TRUE	0.32167	TRUE	3	18	1	85.0743
D10	Y 180	ABCG11	UNKNOWN	SYBR	None	0.0964457	0.0844351	0.110165	28.9984	29.0787	0.0710795		5.47307	0.0691081			3.37414	TRUE	0.327318	TRUE	3	23	1	85.0743
D11	Y 180	ABCG11	UNKNOWN	SYBR	None	0.0964457	0.0844351	0.110165	29.1337	29.0787	0.0710795		5.47307	0.0691081			3.37414	TRUE	0.327318	TRUE	3	23	1	84.8963
D12	Y 180	ABCG11	UNKNOWN	SYBR	None	0.0964457	0.0844351	0.110165	29.1039	29.0787	0.0710795		5.47307	0.0691081			3.37414	TRUE	0.327318	TRUE	3	23	1	84.5401
E1	X 45	ACTIN2	UNKNOWN	SYBR	None				24.1384	24.3669	0.202282							TRUE	0.32167	TRUE	3	18	1	84.8963
E2	X 45	ACTIN2	UNKNOWN	SYBR	None				24.5229	24.3669	0.202282							TRUE	0.32167	TRUE	3	19	1	85.0743
E3	X 45	ACTIN2	UNKNOWN	SYBR	None				24.4395	24.3669	0.202282							TRUE	0.32167	TRUE	3	19	1	85.0743
E4	X 45	ABCG11	UNKNOWN	SYBR	None	0.47954	0.347916	0.66096	27.7401	27.5261	0.206098		3.15921	0.166728			1.06028	TRUE	0.327318	TRUE	3	22	1	85.6086
E5	X 45	ABCG11	UNKNOWN	SYBR	None	0.47954	0.347916	0.66096	27.5094	27.5261	0.206098		3.15921	0.166728			1.06028	TRUE	0.327318	TRUE	3	21	1	85.6086
E6	X 45	ABCG11	UNKNOWN	SYBR	None	0.47954	0.347916	0.66096	27.3289	27.5261	0.206098		3.15921	0.166728			1.06028	TRUE	0.327318	TRUE	3	21	1	85.6086
E7	YU 270	ACTIN2	UNKNOWN	SYBR	None				24.9636	25.0757	0.102083							TRUE	0.32167	TRUE	3	19	1	85.2524
E8	YU 270	ACTIN2	UNKNOWN	SYBR	None				25.1001	25.0757	0.102083							TRUE	0.32167	TRUE	3	19	1	85.0743
E9	YU 270	ACTIN2	UNKNOWN	SYBR	None				25.1633	25.0757	0.102083							TRUE	0.32167	TRUE	3	19	1	84.8963
E10	YU 270	ABCG11	UNKNOWN	SYBR	None	0.552018	0.476644	0.639311	27.9627	28.0318	0.0838906		2.95614	0.0762858			0.857213	TRUE	0.327318	TRUE	3	22	1	85.2524
E11	YU 270	ABCG11	UNKNOWN	SYBR	None	0.552018	0.476644	0.639311	28.0075	28.0318	0.0838906		2.95614	0.0762858			0.857213	TRUE	0.327318	TRUE	3	22	1	85.0743
E12	YU 270	ABCG11	UNKNOWN	SYBR	None	0.552018	0.476644	0.639311	28.1252	28.0318	0.0838906		2.95614	0.0762858			0.857213	TRUE	0.327318	TRUE	3	22	1	84.8963
F1	Y 45	ACTIN2	UNKNOWN	SYBR	None				23.4133	23.3896	0.0519637							TRUE	0.32167	TRUE	3	18	1	84.8963
F2	Y 45	ACTIN2	UNKNOWN	SYBR	None				23.4255	23.3896	0.0519637							TRUE	0.32167	TRUE	3	18	1	84.8963
F3	Y 45	ACTIN2	UNKNOWN	SYBR	None				23.33	23.3896	0.0519637							TRUE	0.32167	TRUE	3	17	1	85.0743
F4	Y 45	ABCG11	UNKNOWN	SYBR	None	0.072332	0.0586377	0.0892245	29.4531	29.2778	0.181614		5.88815	0.109062			3.78922	TRUE	0.327318	TRUE	3	23	1	85.4305
F5	Y 45	ABCG11	UNKNOWN	SYBR	None	0.072332	0.0586377	0.0892245	29.2897	29.2778	0.181614		5.88815	0.109062			3.78922	TRUE	0.327318	TRUE	3	23	1	85.4305
F6	Y 45	ABCG11	UNKNOWN	SYBR	None	0.072332	0.0586377	0.0892245	29.0905	29.2778	0.181614		5.88815	0.109062			3.78922	TRUE	0.327318	TRUE	3	23	1	85.4305
F7	X 270	ACTIN2	UNKNOWN	SYBR	None				23.3785	23.4481	0.0619291							TRUE	0.32167	TRUE	3	18	1	85.0743
F8	X 270	ACTIN2	UNKNOWN	SYBR	None				23.469	23.4481	0.0619291							TRUE	0.32167	TRUE	3	18	1	84.8963
F9	X 270	ACTIN2	UNKNOWN	SYBR	None				23.4969	23.4481	0.0619291							TRUE	0.32167	TRUE	3	18	1	84.8963
F10	X 270	ABCG11	UNKNOWN	SYBR	None	0.119132	0.101212	0.140224	28.6325	28.6164	0.133004		5.1683	0.0847058			3.06937	TRUE	0.327318	TRUE	3	22	1	85.2524
F11	X 270	ABCG11	UNKNOWN	SYBR	None	0.119132	0.101212	0.140224	28.7407	28.6164	0.133004		5.1683	0.0847058			3.06937	TRUE	0.327318	TRUE	3	23	1	85.0743
F12	X 270	ABCG11	UNKNOWN	SYBR	None	0.119132	0.101212	0.140224	28.4761	28.6164	0.133004		5.1683	0.0847058			3.06937	TRUE	0.327318	TRUE	3	22	1	84.7182
G1	YU 90	ACTIN2	UNKNOWN	SYBR	None				24.8392	24.8498	0.0845146							TRUE	0.32167	TRUE	3	19	1	84.7182
G2	YU 90	ACTIN2	UNKNOWN	SYBR	None				24.7711	24.8498	0.0845146							TRUE	0.32167	TRUE	3	19	1	84.7182
G3	YU 90	ACTIN2	UNKNOWN	SYBR	None				24.9391	24.8498	0.0845146							TRUE	0.32167	TRUE	3	19	1	84.8963
G4	YU 90	ABCG11	UNKNOWN	SYBR	None	0.268226	0.211605	0.339997	28.985	28.8472	0.195951		3.99741	0.123206			1.89848	TRUE	0.327318	TRUE	3	23	1	85.4305
G5	YU 90	ABCG11	UNKNOWN	SYBR	None	0.268226	0.211605	0.339997	28.9338	28.8472	0.195951		3.99741	0.123206			1.89848	TRUE	0.327318	TRUE	3	23	1	85.4305
G6	YU 90	ABCG11	UNKNOWN	SYBR	None	0.268226	0.211605	0.339997	28.6229	28.8472	0.195951		3.99741	0.123206			1.89848	TRUE	0.327318	TRUE	3	23	1	85.4305
G7	Y 270	ACTIN2	UNKNOWN	SYBR	None				23.857	23.8883	0.0361593							TRUE	0.32167	TRUE	3	18	1	84.8963
G8	Y 270	ACTIN2	UNKNOWN	SYBR	None				23.8801	23.8883	0.0361593							TRUE	0.32167	TRUE	3	18	1	84.8963
G9	Y 270	ACTIN2	UNKNOWN	SYBR	None				23.9279	23.8883	0.0361593							TRUE	0.32167	TRUE	3	18	1	84.7182
G10	Y 270	ABCG11	UNKNOWN	SYBR	None	0.166271	0.147471	0.187469	28.4582	28.5756	0.101759		4.68732	0.0623493			2.58839	TRUE	0.327318	TRUE	3	22	1	84.8963
G11	Y 270	ABCG11	UNKNOWN	SYBR	None	0.166271	0.147471	0.187469	28.6296	28.5756	0.101759		4.68732	0.0623493			2.58839	TRUE	0.327318	TRUE	3	23	1	84.7182
G12	Y 270	ABCG11	UNKNOWN	SYBR	None	0.166271	0.147471	0.187469	28.639	28.5756	0.101759		4.68732	0.0623493			2.58839	TRUE	0.327318	TRUE	3	23	1	84.5401
H1	X 90	ACTIN2	UNKNOWN	SYBR	None				23.6874	23.6829	0.0522397							TRUE	0.32167	TRUE	3	18	1	84.5401
H2	X 90	ACTIN2	UNKNOWN	SYBR	None				23.7328	23.6829	0.0522397							TRUE	0.32167	TRUE	3	18	1	84.5401
H3	X 90	ACTIN2	UNKNOWN	SYBR	None				23.6286	23.6829	0.0522397							TRUE	0.32167	TRUE	3	18	1	84.7182
H4	X 90	ABCG11	UNKNOWN	SYBR	None	0.436618	0.375494	0.507693	27.1094	26.9774	0.125282		3.29449	0.078368			1.19556	TRUE	0.327318	TRUE	3	21	1	85.2524
H5	X 90	ABCG11	UNKNOWN	SYBR	None	0.436618	0.375494	0.507693	26.9628	26.9774	0.125282		3.29449	0.078368			1.19556	TRUE	0.327318	TRUE	3	21	1	85.2524
H6	X 90	ABCG11	UNKNOWN	SYBR	None	0.436618	0.375494	0.507693	26.8601	26.9774	0.125282		3.29449	0.078368			1.19556	TRUE	0.327318	TRUE	3	21	1	85.2524
Analysis Type	Singleplex
Endogenous Control	ACTIN2
RQ Min/Max Confidence Level	95.0
Reference Sample	YU 0
