# Supplementary material for: Changing surface wax compositions and related gene expression in three cultivars of Chinese pear fruits during cold storage
Source: PeerJ. 2022 Nov 1;10:e14328. doi: 10.7717/peerj.14328 (PMC9635359; doi:10.7717/peerj.14328)
Supplement: Supplemental Information 10 — The identification results of wax components of three pears stored at low temperature, the changes of content and the quantitative expression of wax related synthesis and transport genes in this process. [file peerj-10-14328-s010.zip › Raw Data/Quantitative expression data/CER60 _data.xls]

## Sheet: Results
Block Type	96alum
Chemistry	SYBR_GREEN
Experiment File Name	D:\lidan\2017\2018 1 15 PINBI CER60.eds
Experiment Run End Time	2018-01-15 16:36:07 PM PST
Instrument Type	sds7500
Passive Reference	ROX
Well	Sample Name	Target Name	Task	Reporter	Quencher	RQ	RQ Min	RQ Max	Cт	Cт Mean	Cт SD	ΔCт	ΔCт Mean	ΔCт SE	HK Control ΔCт Mean	HK Control ΔCт SE	ΔΔCт	Automatic Ct Threshold	Ct Threshold	Automatic Baseline	Baseline Start	Baseline End	Efficiency	Tm1	Tm2	Tm3	Comments	HIGHSD	MTP
A1	YU 0	ACTIN2	UNKNOWN	SYBR	None				24.469	24.4332	0.0457305							TRUE	0.365398	TRUE	3	18	1	84.5				N	N
A2	YU 0	ACTIN2	UNKNOWN	SYBR	None				24.449	24.4332	0.0457305							TRUE	0.365398	TRUE	3	18	1	84.6741				N	N
A3	YU 0	ACTIN2	UNKNOWN	SYBR	None				24.3817	24.4332	0.0457305							TRUE	0.365398	TRUE	3	18	1	84.6741				N	N
A5	YU 0	CER60	UNKNOWN	SYBR	None	1	0.849311	1.17743	28.8771	28.808	0.0978279		4.37476	0.0740421			0	TRUE	0.288221	TRUE	3	23	1	80.3222				N	N
A6	YU 0	CER60	UNKNOWN	SYBR	None	1	0.849311	1.17743	28.7388	28.808	0.0978279		4.37476	0.0740421			0	TRUE	0.288221	TRUE	3	23	1	80.3222				N	N
A7	Y 90	ACTIN2	UNKNOWN	SYBR	None				24.2159	24.2351	0.0262036							TRUE	0.365398	TRUE	3	18	1	84.6741				N	N
A8	Y 90	ACTIN2	UNKNOWN	SYBR	None				24.2246	24.2351	0.0262036							TRUE	0.365398	TRUE	3	18	1	84.6741				N	N
A9	Y 90	ACTIN2	UNKNOWN	SYBR	None				24.265	24.2351	0.0262036							TRUE	0.365398	TRUE	3	18	1	84.5				N	N
A10	Y 90	CER60	UNKNOWN	SYBR	None	0.872454	0.774582	0.982692	28.755	28.8067	0.0732209		4.57161	0.05394			0.19685	TRUE	0.288221	TRUE	3	23	1	80.1481				N	N
A11	Y 90	CER60	UNKNOWN	SYBR	None	0.872454	0.774582	0.982692	28.8585	28.8067	0.0732209		4.57161	0.05394			0.19685	TRUE	0.288221	TRUE	3	23	1	79.9741				N	N
B1	X 0	ACTIN2	UNKNOWN	SYBR	None				24.3925	24.4262	0.0296253							TRUE	0.365398	TRUE	3	18	1	84.6741				N	N
B2	X 0	ACTIN2	UNKNOWN	SYBR	None				24.4384	24.4262	0.0296253							TRUE	0.365398	TRUE	3	18	1	84.8482				N	N
B3	X 0	ACTIN2	UNKNOWN	SYBR	None				24.4479	24.4262	0.0296253							TRUE	0.365398	TRUE	3	18	1	84.8482				N	N
B4	X 0	CER60	UNKNOWN	SYBR	None	1.01323	0.909504	1.12877	28.7362	28.782	0.0648724		4.3558	0.0489568			-0.0189549	TRUE	0.288221	TRUE	3	23	1	80.4963				N	N
B5	X 0	CER60	UNKNOWN	SYBR	None	1.01323	0.909504	1.12877	28.8279	28.782	0.0648724		4.3558	0.0489568			-0.0189549	TRUE	0.288221	TRUE	3	23	1	80.4963				N	N
B7	YU 180	ACTIN2	UNKNOWN	SYBR	None				24.9578	24.9396	0.0239575							TRUE	0.365398	TRUE	3	19	1	84.8482				N	N
B8	YU 180	ACTIN2	UNKNOWN	SYBR	None				24.9124	24.9396	0.0239575							TRUE	0.365398	TRUE	3	19	1	84.8482				N	N
B9	YU 180	ACTIN2	UNKNOWN	SYBR	None				24.9485	24.9396	0.0239575							TRUE	0.365398	TRUE	3	19	1	84.6741				N	N
B10	YU 180	CER60	UNKNOWN	SYBR	None	0.480507	0.309978	0.744848	29.9266	30.3717	0.39378		5.43213	0.227769			1.05737	TRUE	0.288221	TRUE	3	24	1	80.3222				N	N
B11	YU 180	CER60	UNKNOWN	SYBR	None	0.480507	0.309978	0.744848	30.5135	30.3717	0.39378		5.43213	0.227769			1.05737	TRUE	0.288221	TRUE	3	25	1	80.1481				N	N
B12	YU 180	CER60	UNKNOWN	SYBR	None	0.480507	0.309978	0.744848	30.6749	30.3717	0.39378		5.43213	0.227769			1.05737	TRUE	0.288221	TRUE	3	25	1	79.8				N	N
C1	Y 0	ACTIN2	UNKNOWN	SYBR	None				23.8646	23.8687	0.00752027							TRUE	0.365398	TRUE	3	18	1	84.8482				N	N
C2	Y 0	ACTIN2	UNKNOWN	SYBR	None				23.8642	23.8687	0.00752027							TRUE	0.365398	TRUE	3	18	1	85.0222				N	N
C3	Y 0	ACTIN2	UNKNOWN	SYBR	None				23.8774	23.8687	0.00752027							TRUE	0.365398	TRUE	3	18	1	85.0222				N	N
C4	Y 0	CER60	UNKNOWN	SYBR	None	0.74995	0.496981	1.13168	29.0582	28.6586	0.370237		4.78989	0.2138			0.415133	TRUE	0.288221	TRUE	3	24	1	80.6704				N	N
C5	Y 0	CER60	UNKNOWN	SYBR	None	0.74995	0.496981	1.13168	28.5904	28.6586	0.370237		4.78989	0.2138			0.415133	TRUE	0.288221	TRUE	3	23	1	80.6704				N	N
C6	Y 0	CER60	UNKNOWN	SYBR	None	0.74995	0.496981	1.13168	28.3272	28.6586	0.370237		4.78989	0.2138			0.415133	TRUE	0.288221	TRUE	3	23	1	80.6704				N	N
C7	X 180	ACTIN2	UNKNOWN	SYBR	None				24.395	24.4431	0.0599098							TRUE	0.365398	TRUE	3	18	1	85.0222				N	N
C8	X 180	ACTIN2	UNKNOWN	SYBR	None				24.4241	24.4431	0.0599098							TRUE	0.365398	TRUE	3	18	1	85.0222				N	N
C9	X 180	ACTIN2	UNKNOWN	SYBR	None				24.5102	24.4431	0.0599098							TRUE	0.365398	TRUE	3	18	1	84.8482				N	N
C11	X 180	CER60	UNKNOWN	SYBR	None	0.084532	0.0623836	0.114544	32.5155	32.3822	0.188543		7.93912	0.137734			3.56436	TRUE	0.288221	TRUE	3	26	1	80.1481				N	N
C12	X 180	CER60	UNKNOWN	SYBR	None	0.084532	0.0623836	0.114544	32.2489	32.3822	0.188543		7.93912	0.137734			3.56436	TRUE	0.288221	TRUE	3	26	1	79.9741				N	N
D1	YU 45	ACTIN2	UNKNOWN	SYBR	None				25.239	25.2183	0.0199993							TRUE	0.365398	TRUE	3	19	1	85.0222				N	N
D2	YU 45	ACTIN2	UNKNOWN	SYBR	None				25.1991	25.2183	0.0199993							TRUE	0.365398	TRUE	3	19	1	85.0222				N	N
D3	YU 45	ACTIN2	UNKNOWN	SYBR	None				25.2167	25.2183	0.0199993							TRUE	0.365398	TRUE	3	19	1	85.0222				N	N
D4	YU 45	CER60	UNKNOWN	SYBR	None	3.88873	2.96202	5.10537	27.3535	27.6337	0.244174		2.41546	0.141446			-1.9593	TRUE	0.288221	TRUE	3	22	1	80.6704				N	N
D5	YU 45	CER60	UNKNOWN	SYBR	None	3.88873	2.96202	5.10537	27.8009	27.6337	0.244174		2.41546	0.141446			-1.9593	TRUE	0.288221	TRUE	3	22	1	80.8444				N	N
D6	YU 45	CER60	UNKNOWN	SYBR	None	3.88873	2.96202	5.10537	27.7467	27.6337	0.244174		2.41546	0.141446			-1.9593	TRUE	0.288221	TRUE	3	22	1	80.8444				N	N
D7	Y 180	ACTIN2	UNKNOWN	SYBR	None				23.553	23.6732	0.10501							TRUE	0.365398	TRUE	3	17	1	85.1963				N	N
D8	Y 180	ACTIN2	UNKNOWN	SYBR	None				23.719	23.6732	0.10501							TRUE	0.365398	TRUE	3	18	1	85.0222				N	N
D9	Y 180	ACTIN2	UNKNOWN	SYBR	None				23.7475	23.6732	0.10501							TRUE	0.365398	TRUE	3	18	1	85.0222				N	N
D11	Y 180	CER60	UNKNOWN	SYBR	None	0.479024	0.336971	0.680961	29.2572	29.1098	0.208575		5.43659	0.15946			1.06183	TRUE	0.288221	TRUE	3	23	1	80.3222				N	N
D12	Y 180	CER60	UNKNOWN	SYBR	None	0.479024	0.336971	0.680961	28.9623	29.1098	0.208575		5.43659	0.15946			1.06183	TRUE	0.288221	TRUE	3	23	1	79.9741				N	N
E1	X 45	ACTIN2	UNKNOWN	SYBR	None				24.8544	24.783	0.0652195							TRUE	0.365398	TRUE	3	19	1	85.0222				N	N
E2	X 45	ACTIN2	UNKNOWN	SYBR	None				24.7681	24.783	0.0652195							TRUE	0.365398	TRUE	3	19	1	85.0222				N	N
E3	X 45	ACTIN2	UNKNOWN	SYBR	None				24.7266	24.783	0.0652195							TRUE	0.365398	TRUE	3	19	1	85.1963				N	N
E4	X 45	CER60	UNKNOWN	SYBR	None	1.27285	0.843789	1.92009	29.2075	28.8097	0.364211		4.02669	0.213622			-0.348065	TRUE	0.288221	TRUE	3	24	1	80.8444				N	N
E5	X 45	CER60	UNKNOWN	SYBR	None	1.27285	0.843789	1.92009	28.729	28.8097	0.364211		4.02669	0.213622			-0.348065	TRUE	0.288221	TRUE	3	23	1	80.8444				N	N
E6	X 45	CER60	UNKNOWN	SYBR	None	1.27285	0.843789	1.92009	28.4926	28.8097	0.364211		4.02669	0.213622			-0.348065	TRUE	0.288221	TRUE	3	23	1	80.8444				N	N
E7	YU 270	ACTIN2	UNKNOWN	SYBR	None				24.4836	24.5739	0.0887101							TRUE	0.365398	TRUE	3	18	1	85.1963				N	N
E8	YU 270	ACTIN2	UNKNOWN	SYBR	None				24.5771	24.5739	0.0887101							TRUE	0.365398	TRUE	3	19	1	85.0222				N	N
E9	YU 270	ACTIN2	UNKNOWN	SYBR	None				24.6609	24.5739	0.0887101							TRUE	0.365398	TRUE	3	19	1	85.0222				N	N
E10	YU 270	CER60	UNKNOWN	SYBR	None	0.823995	0.614911	1.10417	28.9661	29.2279	0.248033		4.65405	0.152085			0.279293	TRUE	0.288221	TRUE	3	23	1	80.4963				N	N
E11	YU 270	CER60	UNKNOWN	SYBR	None	0.823995	0.614911	1.10417	29.2584	29.2279	0.248033		4.65405	0.152085			0.279293	TRUE	0.288221	TRUE	3	24	1	80.3222				N	N
E12	YU 270	CER60	UNKNOWN	SYBR	None	0.823995	0.614911	1.10417	29.4593	29.2279	0.248033		4.65405	0.152085			0.279293	TRUE	0.288221	TRUE	3	24	1	79.9741				N	N
F1	YU 90	ACTIN2	UNKNOWN	SYBR	None				25.4213	25.4241	0.0102167							TRUE	0.365398	TRUE	3	19	1	84.8482				N	N
F2	YU 90	ACTIN2	UNKNOWN	SYBR	None				25.4355	25.4241	0.0102167							TRUE	0.365398	TRUE	3	19	1	84.8482				N	N
F3	YU 90	ACTIN2	UNKNOWN	SYBR	None				25.4157	25.4241	0.0102167							TRUE	0.365398	TRUE	3	19	1	85.0222				N	N
F4	YU 90	CER60	UNKNOWN	SYBR	None	1.56991	0.832761	2.95957	29.0383	29.1482	0.570537		3.72408	0.329453			-0.650681	TRUE	0.288221	TRUE	3	23	1	80.6704				Y	N
F5	YU 90	CER60	UNKNOWN	SYBR	None	1.56991	0.832761	2.95957	28.6406	29.1482	0.570537		3.72408	0.329453			-0.650681	TRUE	0.288221	TRUE	3	23	1	80.6704				Y	N
F6	YU 90	CER60	UNKNOWN	SYBR	None	1.56991	0.832761	2.95957	29.7657	29.1482	0.570537		3.72408	0.329453			-0.650681	TRUE	0.288221	TRUE	3	24	1	80.8444				Y	N
F7	X 270	ACTIN2	UNKNOWN	SYBR	None				23.588	23.6448	0.0496449							TRUE	0.365398	TRUE	3	18	1	85.0222				N	N
F8	X 270	ACTIN2	UNKNOWN	SYBR	None				23.6669	23.6448	0.0496449							TRUE	0.365398	TRUE	3	18	1	85.0222				N	N
F9	X 270	ACTIN2	UNKNOWN	SYBR	None				23.6796	23.6448	0.0496449							TRUE	0.365398	TRUE	3	18	1	84.8482				N	N
F10	X 270	CER60	UNKNOWN	SYBR	None	0.38724	0.249616	0.600741	29.1913	29.3883	0.278589		5.74346	0.199066			1.3687	TRUE	0.288221	TRUE	3	23	1	80.3222				N	N
F12	X 270	CER60	UNKNOWN	SYBR	None	0.38724	0.249616	0.600741	29.5853	29.3883	0.278589		5.74346	0.199066			1.3687	TRUE	0.288221	TRUE	3	24	1	79.9741				N	N
G1	Y 45	ACTIN2	UNKNOWN	SYBR	None				24.4237	24.4052	0.0161473							TRUE	0.365398	TRUE	3	18	1	84.6741				N	N
G2	Y 45	ACTIN2	UNKNOWN	SYBR	None				24.3974	24.4052	0.0161473							TRUE	0.365398	TRUE	3	18	1	84.8482				N	N
G3	Y 45	ACTIN2	UNKNOWN	SYBR	None				24.3944	24.4052	0.0161473							TRUE	0.365398	TRUE	3	18	1	84.8482				N	N
G4	Y 45	CER60	UNKNOWN	SYBR	None	1.82454	1.72097	1.93435	27.9671	27.9124	0.0500583		3.50722	0.0303676			-0.867536	TRUE	0.288221	TRUE	3	22	1	80.4963				N	N
G5	Y 45	CER60	UNKNOWN	SYBR	None	1.82454	1.72097	1.93435	27.9012	27.9124	0.0500583		3.50722	0.0303676			-0.867536	TRUE	0.288221	TRUE	3	22	1	80.4963				N	N
G6	Y 45	CER60	UNKNOWN	SYBR	None	1.82454	1.72097	1.93435	27.8689	27.9124	0.0500583		3.50722	0.0303676			-0.867536	TRUE	0.288221	TRUE	3	22	1	80.4963				N	N
G7	Y 270	ACTIN2	UNKNOWN	SYBR	None				25.3385	25.3869	0.0515569							TRUE	0.365398	TRUE	3	19	1	84.8482				N	N
G8	Y 270	ACTIN2	UNKNOWN	SYBR	None				25.3812	25.3869	0.0515569							TRUE	0.365398	TRUE	3	19	1	84.8482				N	N
G9	Y 270	ACTIN2	UNKNOWN	SYBR	None				25.4411	25.3869	0.0515569							TRUE	0.365398	TRUE	3	19	1	84.6741				N	N
G10	Y 270	CER60	UNKNOWN	SYBR	None	0.793314	0.569943	1.10423	29.8743	30.0957	0.293117		4.70879	0.171829			0.334036	TRUE	0.288221	TRUE	3	24	1	80.3222				N	N
G11	Y 270	CER60	UNKNOWN	SYBR	None	0.793314	0.569943	1.10423	29.9848	30.0957	0.293117		4.70879	0.171829			0.334036	TRUE	0.288221	TRUE	3	24	1	80.1481				N	N
G12	Y 270	CER60	UNKNOWN	SYBR	None	0.793314	0.569943	1.10423	30.4281	30.0957	0.293117		4.70879	0.171829			0.334036	TRUE	0.288221	TRUE	3	25	1	79.9741				N	N
H1	X 90	ACTIN2	UNKNOWN	SYBR	None				23.9242	23.9355	0.0184188							TRUE	0.365398	TRUE	3	18	1	84.5				N	N
H2	X 90	ACTIN2	UNKNOWN	SYBR	None				23.9256	23.9355	0.0184188							TRUE	0.365398	TRUE	3	18	1	84.6741				N	N
H3	X 90	ACTIN2	UNKNOWN	SYBR	None				23.9568	23.9355	0.0184188							TRUE	0.365398	TRUE	3	18	1	84.6741				N	N
H4	X 90	CER60	UNKNOWN	SYBR	None	0.728175	0.457743	1.15838	29.168	28.7679	0.417409		4.8324	0.241225			0.457643	TRUE	0.288221	TRUE	3	24	1	80.3222				N	N
H5	X 90	CER60	UNKNOWN	SYBR	None	0.728175	0.457743	1.15838	28.8006	28.7679	0.417409		4.8324	0.241225			0.457643	TRUE	0.288221	TRUE	3	23	1	80.3222				N	N
H6	X 90	CER60	UNKNOWN	SYBR	None	0.728175	0.457743	1.15838	28.3351	28.7679	0.417409		4.8324	0.241225			0.457643	TRUE	0.288221	TRUE	3	23	1	80.3222				N	N
Analysis Type	Singleplex
Endogenous Control	ACTIN2
RQ Min/Max Confidence Level	95.0
Reference Sample	YU 0
