# Supplementary material for: Changing surface wax compositions and related gene expression in three cultivars of Chinese pear fruits during cold storage
Source: PeerJ. 2022 Nov 1;10:e14328. doi: 10.7717/peerj.14328 (PMC9635359; doi:10.7717/peerj.14328)
Supplement: Supplemental Information 10 — The identification results of wax components of three pears stored at low temperature, the changes of content and the quantitative expression of wax related synthesis and transport genes in this process. [file peerj-10-14328-s010.zip › Raw Data/Quantitative expression data/DGAT1L_ data.xls]

## Sheet: Results
Block Type	96alum
Chemistry	SYBR_GREEN
Experiment File Name	D:\lidan\2017\2018 1 13 PINBI DGAT1.eds
Experiment Run End Time	2018-01-13 11:20:07 AM PST
Instrument Type	sds7500
Passive Reference	ROX
Well	Sample Name	Target Name	Task	Reporter	Quencher	RQ	RQ Min	RQ Max	Cт	Cт Mean	Cт SD	ΔCт	ΔCт Mean	ΔCт SE	HK Control ΔCт Mean	HK Control ΔCт SE	ΔΔCт	Automatic Ct Threshold	Ct Threshold	Automatic Baseline	Baseline Start	Baseline End	Efficiency	Tm1	Tm2	Tm3	Comments
A1	YU 0	ACTIN2	UNKNOWN	SYBR	None				24.3346	24.3432	0.0492169							TRUE	0.364421	TRUE	3	18	1	84.5831
A2	YU 0	ACTIN2	UNKNOWN	SYBR	None				24.3961	24.3432	0.0492169							TRUE	0.364421	TRUE	3	18	1	84.5831
A3	YU 0	ACTIN2	UNKNOWN	SYBR	None				24.2988	24.3432	0.0492169							TRUE	0.364421	TRUE	3	18	1	84.5831
A4	YU 0	DGAT1	UNKNOWN	SYBR	None	1	0.899741	1.11143	30.0015	29.963	0.0545225		5.61979	0.0478935			0	TRUE	0.240537	TRUE	3	25	1	86.3556
A6	YU 0	DGAT1	UNKNOWN	SYBR	None	1	0.899741	1.11143	29.9244	29.963	0.0545225		5.61979	0.0478935			0	TRUE	0.240537	TRUE	3	25	1	86.5328
A7	Y 90	ACTIN2	UNKNOWN	SYBR	None				24.0695	24.1556	0.0815223							TRUE	0.364421	TRUE	3	18	1	84.5831
A8	Y 90	ACTIN2	UNKNOWN	SYBR	None				24.1655	24.1556	0.0815223							TRUE	0.364421	TRUE	3	18	1	84.5831
A9	Y 90	ACTIN2	UNKNOWN	SYBR	None				24.2317	24.1556	0.0815223							TRUE	0.364421	TRUE	3	18	1	84.5831
A10	Y 90	DGAT1	UNKNOWN	SYBR	None	1.54602	1.37445	1.739	29.0694	29.1468	0.0675404		4.99124	0.0611217			-0.628555	TRUE	0.240537	TRUE	3	24	1	86.8873
A11	Y 90	DGAT1	UNKNOWN	SYBR	None	1.54602	1.37445	1.739	29.194	29.1468	0.0675404		4.99124	0.0611217			-0.628555	TRUE	0.240537	TRUE	3	24	1	86.8873
A12	Y 90	DGAT1	UNKNOWN	SYBR	None	1.54602	1.37445	1.739	29.177	29.1468	0.0675404		4.99124	0.0611217			-0.628555	TRUE	0.240537	TRUE	3	24	1	86.7101
B1	X 0	ACTIN2	UNKNOWN	SYBR	None				24.366	24.3598	0.0663069							TRUE	0.364421	TRUE	3	18	1	84.7603
B2	X 0	ACTIN2	UNKNOWN	SYBR	None				24.2907	24.3598	0.0663069							TRUE	0.364421	TRUE	3	18	1	84.7603
B3	X 0	ACTIN2	UNKNOWN	SYBR	None				24.4228	24.3598	0.0663069							TRUE	0.364421	TRUE	3	18	1	84.7603
B4	X 0	DGAT1	UNKNOWN	SYBR	None	1.23298	1.12947	1.34597	29.7263	29.6775	0.0427929		5.31764	0.0455625			-0.302149	TRUE	0.240537	TRUE	3	24	1	86.8873
B5	X 0	DGAT1	UNKNOWN	SYBR	None	1.23298	1.12947	1.34597	29.6599	29.6775	0.0427929		5.31764	0.0455625			-0.302149	TRUE	0.240537	TRUE	3	24	1	86.8873
B6	X 0	DGAT1	UNKNOWN	SYBR	None	1.23298	1.12947	1.34597	29.6463	29.6775	0.0427929		5.31764	0.0455625			-0.302149	TRUE	0.240537	TRUE	3	24	1	87.0646
B7	YU 180	ACTIN2	UNKNOWN	SYBR	None				24.9247	24.8894	0.0329387							TRUE	0.364421	TRUE	3	19	1	84.7603
B8	YU 180	ACTIN2	UNKNOWN	SYBR	None				24.8594	24.8894	0.0329387							TRUE	0.364421	TRUE	3	19	1	84.7603
B9	YU 180	ACTIN2	UNKNOWN	SYBR	None				24.8842	24.8894	0.0329387							TRUE	0.364421	TRUE	3	19	1	84.7603
B10	YU 180	DGAT1	UNKNOWN	SYBR	None	2.69147	2.41882	2.99486	29.0079	29.0808	0.0903089		4.19139	0.0554997			-1.4284	TRUE	0.240537	TRUE	3	24	1	86.3556
B11	YU 180	DGAT1	UNKNOWN	SYBR	None	2.69147	2.41882	2.99486	29.0528	29.0808	0.0903089		4.19139	0.0554997			-1.4284	TRUE	0.240537	TRUE	3	24	1	86.1783
B12	YU 180	DGAT1	UNKNOWN	SYBR	None	2.69147	2.41882	2.99486	29.1818	29.0808	0.0903089		4.19139	0.0554997			-1.4284	TRUE	0.240537	TRUE	3	24	1	86.0011
C1	Y 0	ACTIN2	UNKNOWN	SYBR	None				23.7705	23.7506	0.041725							TRUE	0.364421	TRUE	3	18	1	84.7603
C2	Y 0	ACTIN2	UNKNOWN	SYBR	None				23.7027	23.7506	0.041725							TRUE	0.364421	TRUE	3	18	1	84.9376
C3	Y 0	ACTIN2	UNKNOWN	SYBR	None				23.7787	23.7506	0.041725							TRUE	0.364421	TRUE	3	18	1	84.9376
C4	Y 0	DGAT1	UNKNOWN	SYBR	None	1.13148	1.02099	1.25393	29.2873	29.1922	0.0825351		5.44158	0.0533948			-0.178212	TRUE	0.240537	TRUE	3	24	1	86.8873
C5	Y 0	DGAT1	UNKNOWN	SYBR	None	1.13148	1.02099	1.25393	29.1494	29.1922	0.0825351		5.44158	0.0533948			-0.178212	TRUE	0.240537	TRUE	3	24	1	86.8873
C6	Y 0	DGAT1	UNKNOWN	SYBR	None	1.13148	1.02099	1.25393	29.1398	29.1922	0.0825351		5.44158	0.0533948			-0.178212	TRUE	0.240537	TRUE	3	24	1	86.8873
C7	X 180	ACTIN2	UNKNOWN	SYBR	None				24.3465	24.3553	0.00774443							TRUE	0.364421	TRUE	3	18	1	85.1148
C8	X 180	ACTIN2	UNKNOWN	SYBR	None				24.3612	24.3553	0.00774443							TRUE	0.364421	TRUE	3	18	1	84.9376
C9	X 180	ACTIN2	UNKNOWN	SYBR	None				24.3581	24.3553	0.00774443							TRUE	0.364421	TRUE	3	18	1	84.7603
C10	X 180	DGAT1	UNKNOWN	SYBR	None	0.830085	0.673269	1.02343	30.0283	30.2438	0.188287		5.88846	0.108799			0.268669	TRUE	0.240537	TRUE	3	25	1	86.8873
C11	X 180	DGAT1	UNKNOWN	SYBR	None	0.830085	0.673269	1.02343	30.3765	30.2438	0.188287		5.88846	0.108799			0.268669	TRUE	0.240537	TRUE	3	25	1	86.7101
C12	X 180	DGAT1	UNKNOWN	SYBR	None	0.830085	0.673269	1.02343	30.3265	30.2438	0.188287		5.88846	0.108799			0.268669	TRUE	0.240537	TRUE	3	25	1	86.5328
D1	YU 45	ACTIN2	UNKNOWN	SYBR	None				25.1692	25.1027	0.0805909							TRUE	0.364421	TRUE	3	19	1	84.9376
D2	YU 45	ACTIN2	UNKNOWN	SYBR	None				25.1257	25.1027	0.0805909							TRUE	0.364421	TRUE	3	19	1	85.1148
D3	YU 45	ACTIN2	UNKNOWN	SYBR	None				25.0131	25.1027	0.0805909							TRUE	0.364421	TRUE	3	19	1	85.1148
D4	YU 45	DGAT1	UNKNOWN	SYBR	None	5.80708	5.22277	6.45675	28.2759	28.1847	0.0742277		3.08198	0.0595181			-2.53781	TRUE	0.240537	TRUE	3	23	1	86.8873
D5	YU 45	DGAT1	UNKNOWN	SYBR	None	5.80708	5.22277	6.45675	28.2084	28.1847	0.0742277		3.08198	0.0595181			-2.53781	TRUE	0.240537	TRUE	3	23	1	86.8873
D6	YU 45	DGAT1	UNKNOWN	SYBR	None	5.80708	5.22277	6.45675	28.1044	28.1847	0.0742277		3.08198	0.0595181			-2.53781	TRUE	0.240537	TRUE	3	23	1	87.0646
D7	Y 180	ACTIN2	UNKNOWN	SYBR	None				23.4932	23.5822	0.10641							TRUE	0.364421	TRUE	3	18	1	85.1148
D8	Y 180	ACTIN2	UNKNOWN	SYBR	None				23.5533	23.5822	0.10641							TRUE	0.364421	TRUE	3	18	1	85.1148
D9	Y 180	ACTIN2	UNKNOWN	SYBR	None				23.7	23.5822	0.10641							TRUE	0.364421	TRUE	3	18	1	84.9376
D10	Y 180	DGAT1	UNKNOWN	SYBR	None	2.76796	2.40322	3.18807	27.6611	27.7331	0.0696433		4.15097	0.0734239			-1.46882	TRUE	0.240537	TRUE	3	22	1	86.5328
D11	Y 180	DGAT1	UNKNOWN	SYBR	None	2.76796	2.40322	3.18807	27.8001	27.7331	0.0696433		4.15097	0.0734239			-1.46882	TRUE	0.240537	TRUE	3	23	1	86.3556
D12	Y 180	DGAT1	UNKNOWN	SYBR	None	2.76796	2.40322	3.18807	27.7381	27.7331	0.0696433		4.15097	0.0734239			-1.46882	TRUE	0.240537	TRUE	3	22	1	86.1783
E1	X 45	ACTIN2	UNKNOWN	SYBR	None				24.7456	24.7228	0.0322232							TRUE	0.364421	TRUE	3	19	1	84.9376
E2	X 45	ACTIN2	UNKNOWN	SYBR	None				24.6859	24.7228	0.0322232							TRUE	0.364421	TRUE	3	19	1	85.1148
E3	X 45	ACTIN2	UNKNOWN	SYBR	None				24.7368	24.7228	0.0322232							TRUE	0.364421	TRUE	3	19	1	85.1148
E4	X 45	DGAT1	UNKNOWN	SYBR	None	3.02634	2.69922	3.39312	28.6511	28.745	0.0977831		4.02221	0.0594415			-1.59758	TRUE	0.240537	TRUE	3	23	1	87.4191
E5	X 45	DGAT1	UNKNOWN	SYBR	None	3.02634	2.69922	3.39312	28.7377	28.745	0.0977831		4.02221	0.0594415			-1.59758	TRUE	0.240537	TRUE	3	23	1	87.4191
E6	X 45	DGAT1	UNKNOWN	SYBR	None	3.02634	2.69922	3.39312	28.8462	28.745	0.0977831		4.02221	0.0594415			-1.59758	TRUE	0.240537	TRUE	3	24	1	87.4191
E7	YU 270	ACTIN2	UNKNOWN	SYBR	None				24.4898	24.5453	0.0516878							TRUE	0.364421	TRUE	3	18	1	85.1148
E8	YU 270	ACTIN2	UNKNOWN	SYBR	None				24.5541	24.5453	0.0516878							TRUE	0.364421	TRUE	3	19	1	85.1148
E9	YU 270	ACTIN2	UNKNOWN	SYBR	None				24.592	24.5453	0.0516878							TRUE	0.364421	TRUE	3	19	1	84.9376
E10	YU 270	DGAT1	UNKNOWN	SYBR	None	0.812362	0.720066	0.916489	30.405	30.4649	0.0954478		5.9196	0.0626682			0.299805	TRUE	0.240537	TRUE	3	25	1	86.5328
E11	YU 270	DGAT1	UNKNOWN	SYBR	None	0.812362	0.720066	0.916489	30.4147	30.4649	0.0954478		5.9196	0.0626682			0.299805	TRUE	0.240537	TRUE	3	25	1	86.3556
E12	YU 270	DGAT1	UNKNOWN	SYBR	None	0.812362	0.720066	0.916489	30.575	30.4649	0.0954478		5.9196	0.0626682			0.299805	TRUE	0.240537	TRUE	3	25	1	86.0011
F1	Y 45	ACTIN2	UNKNOWN	SYBR	None				24.3318	24.3368	0.00478773							TRUE	0.364421	TRUE	3	18	1	84.7603
F2	Y 45	ACTIN2	UNKNOWN	SYBR	None				24.3371	24.3368	0.00478773							TRUE	0.364421	TRUE	3	18	1	84.9376
F3	Y 45	ACTIN2	UNKNOWN	SYBR	None				24.3414	24.3368	0.00478773							TRUE	0.364421	TRUE	3	18	1	84.9376
F4	Y 45	DGAT1	UNKNOWN	SYBR	None	2.78637	2.55645	3.03696	28.4157	28.4782	0.0773595		4.14141	0.044749			-1.47838	TRUE	0.240537	TRUE	3	23	1	86.8873
F5	Y 45	DGAT1	UNKNOWN	SYBR	None	2.78637	2.55645	3.03696	28.5647	28.4782	0.0773595		4.14141	0.044749			-1.47838	TRUE	0.240537	TRUE	3	23	1	86.8873
F6	Y 45	DGAT1	UNKNOWN	SYBR	None	2.78637	2.55645	3.03696	28.4542	28.4782	0.0773595		4.14141	0.044749			-1.47838	TRUE	0.240537	TRUE	3	23	1	86.8873
F7	X 270	ACTIN2	UNKNOWN	SYBR	None				23.5026	23.5495	0.0435592							TRUE	0.364421	TRUE	3	18	1	84.9376
F8	X 270	ACTIN2	UNKNOWN	SYBR	None				23.5572	23.5495	0.0435592							TRUE	0.364421	TRUE	3	18	1	84.9376
F9	X 270	ACTIN2	UNKNOWN	SYBR	None				23.5887	23.5495	0.0435592							TRUE	0.364421	TRUE	3	17	1	84.7603
F10	X 270	DGAT1	UNKNOWN	SYBR	None	1.6651	1.54888	1.79003	28.4272	28.4337	0.0484015		4.88419	0.0375948			-0.735605	TRUE	0.240537	TRUE	3	23	1	86.8873
F11	X 270	DGAT1	UNKNOWN	SYBR	None	1.6651	1.54888	1.79003	28.485	28.4337	0.0484015		4.88419	0.0375948			-0.735605	TRUE	0.240537	TRUE	3	23	1	86.7101
F12	X 270	DGAT1	UNKNOWN	SYBR	None	1.6651	1.54888	1.79003	28.3888	28.4337	0.0484015		4.88419	0.0375948			-0.735605	TRUE	0.240537	TRUE	3	23	1	86.5328
G1	YU 90	ACTIN2	UNKNOWN	SYBR	None				25.2831	25.2567	0.0634294							TRUE	0.364421	TRUE	3	19	1	84.5831
G2	YU 90	ACTIN2	UNKNOWN	SYBR	None				25.1844	25.2567	0.0634294							TRUE	0.364421	TRUE	3	19	1	84.7603
G3	YU 90	ACTIN2	UNKNOWN	SYBR	None				25.3027	25.2567	0.0634294							TRUE	0.364421	TRUE	3	19	1	84.7603
G4	YU 90	DGAT1	UNKNOWN	SYBR	None	3.35995	2.91302	3.87546	29.2375	29.1281	0.111713		3.87135	0.0741688			-1.74844	TRUE	0.240537	TRUE	3	24	1	86.7101
G5	YU 90	DGAT1	UNKNOWN	SYBR	None	3.35995	2.91302	3.87546	29.0142	29.1281	0.111713		3.87135	0.0741688			-1.74844	TRUE	0.240537	TRUE	3	24	1	86.7101
G6	YU 90	DGAT1	UNKNOWN	SYBR	None	3.35995	2.91302	3.87546	29.1325	29.1281	0.111713		3.87135	0.0741688			-1.74844	TRUE	0.240537	TRUE	3	24	1	86.7101
G7	Y 270	ACTIN2	UNKNOWN	SYBR	None				25.2239	25.2878	0.081486							TRUE	0.364421	TRUE	3	19	1	84.7603
G8	Y 270	ACTIN2	UNKNOWN	SYBR	None				25.2598	25.2878	0.081486							TRUE	0.364421	TRUE	3	19	1	84.7603
G9	Y 270	ACTIN2	UNKNOWN	SYBR	None				25.3795	25.2878	0.081486							TRUE	0.364421	TRUE	3	19	1	84.5831
G10	Y 270	DGAT1	UNKNOWN	SYBR	None	1.14938	1.02284	1.29156	30.6335	30.7067	0.0661721		5.41894	0.0606045			-0.200852	TRUE	0.240537	TRUE	3	25	1	87.0646
G11	Y 270	DGAT1	UNKNOWN	SYBR	None	1.14938	1.02284	1.29156	30.7242	30.7067	0.0661721		5.41894	0.0606045			-0.200852	TRUE	0.240537	TRUE	3	25	1	86.8873
G12	Y 270	DGAT1	UNKNOWN	SYBR	None	1.14938	1.02284	1.29156	30.7623	30.7067	0.0661721		5.41894	0.0606045			-0.200852	TRUE	0.240537	TRUE	3	25	1	86.7101
H1	X 90	ACTIN2	UNKNOWN	SYBR	None				23.8187	23.7984	0.0478638							TRUE	0.364421	TRUE	3	18	1	84.5831
H2	X 90	ACTIN2	UNKNOWN	SYBR	None				23.8327	23.7984	0.0478638							TRUE	0.364421	TRUE	3	18	1	84.5831
H3	X 90	ACTIN2	UNKNOWN	SYBR	None				23.7437	23.7984	0.0478638							TRUE	0.364421	TRUE	3	18	1	84.5831
H4	X 90	DGAT1	UNKNOWN	SYBR	None	2.63499	2.36355	2.93761	28.1109	28.0204	0.0853394		4.22199	0.0564912			-1.3978	TRUE	0.240537	TRUE	3	23	1	87.0646
H5	X 90	DGAT1	UNKNOWN	SYBR	None	2.63499	2.36355	2.93761	28.0089	28.0204	0.0853394		4.22199	0.0564912			-1.3978	TRUE	0.240537	TRUE	3	23	1	86.8873
H6	X 90	DGAT1	UNKNOWN	SYBR	None	2.63499	2.36355	2.93761	27.9413	28.0204	0.0853394		4.22199	0.0564912			-1.3978	TRUE	0.240537	TRUE	3	23	1	87.0646
H7	YU 45	DGAT1	UNKNOWN	SYBR	None	5.80708	5.22277	6.45675	28.1499	28.1847	0.0742277		3.08198	0.0595181			-2.53781	TRUE	0.240537	TRUE	3	23	1	86.5328
Analysis Type	Singleplex
Endogenous Control	ACTIN2
RQ Min/Max Confidence Level	95.0
Reference Sample	YU 0
