# Supplementary material for: Changing surface wax compositions and related gene expression in three cultivars of Chinese pear fruits during cold storage
Source: PeerJ. 2022 Nov 1;10:e14328. doi: 10.7717/peerj.14328 (PMC9635359; doi:10.7717/peerj.14328)
Supplement: Supplemental Information 10 — The identification results of wax components of three pears stored at low temperature, the changes of content and the quantitative expression of wax related synthesis and transport genes in this process. [file peerj-10-14328-s010.zip › Raw Data/Quantitative expression data/FDH_data.xls]

## Sheet: Results
Block Type	96alum
Chemistry	SYBR_GREEN
Experiment File Name	D:\lidan\2017\2018 1 5 FDH1 PINBI.eds
Experiment Run End Time	2018-01-05 10:37:11 AM PST
Instrument Type	sds7500
Passive Reference	ROX
Well	Sample Name	Target Name	Task	Reporter	Quencher	RQ	RQ Min	RQ Max	Cт	Cт Mean	Cт SD	ΔCт	ΔCт Mean	ΔCт SE	HK Control ΔCт Mean	HK Control ΔCт SE	ΔΔCт	Automatic Ct Threshold	Ct Threshold	Automatic Baseline	Baseline Start	Baseline End	Efficiency	Tm1	Tm2	Tm3	Comments
A1	YU 0	ACTIN2	UNKNOWN	SYBR	None				24.3156	24.3836	0.0747447							TRUE	0.347483	TRUE	3	18	1	84.5401
A2	YU 0	ACTIN2	UNKNOWN	SYBR	None				24.3716	24.3836	0.0747447							TRUE	0.347483	TRUE	3	18	1	84.7182
A3	YU 0	ACTIN2	UNKNOWN	SYBR	None				24.4636	24.3836	0.0747447							TRUE	0.347483	TRUE	3	19	1	84.7182
A4	YU 0	FDH1	UNKNOWN	SYBR	None	1	0.886831	1.12761	23.3616	23.3029	0.0780833		-1.08071	0.0624067			0	TRUE	0.281938	TRUE	3	18	1	83.1155
A5	YU 0	FDH1	UNKNOWN	SYBR	None	1	0.886831	1.12761	23.3328	23.3029	0.0780833		-1.08071	0.0624067			0	TRUE	0.281938	TRUE	3	18	1	83.1155
A6	YU 0	FDH1	UNKNOWN	SYBR	None	1	0.886831	1.12761	23.2143	23.3029	0.0780833		-1.08071	0.0624067			0	TRUE	0.281938	TRUE	3	18	1	83.1155
A7	Y 90	ACTIN2	UNKNOWN	SYBR	None				24.0691	24.0341	0.0756698							TRUE	0.347483	TRUE	3	18	1	84.8963
A8	Y 90	ACTIN2	UNKNOWN	SYBR	None				23.9473	24.0341	0.0756698							TRUE	0.347483	TRUE	3	18	1	84.8963
A9	Y 90	ACTIN2	UNKNOWN	SYBR	None				24.086	24.0341	0.0756698							TRUE	0.347483	TRUE	3	18	1	84.7182
A10	Y 90	FDH1	UNKNOWN	SYBR	None	0.734536	0.623123	0.86587	23.2763	23.3985	0.127248		-0.635618	0.0854751			0.445094	TRUE	0.281938	TRUE	3	18	1	82.9374
A11	Y 90	FDH1	UNKNOWN	SYBR	None	0.734536	0.623123	0.86587	23.389	23.3985	0.127248		-0.635618	0.0854751			0.445094	TRUE	0.281938	TRUE	3	17	1	82.7594
A12	Y 90	FDH1	UNKNOWN	SYBR	None	0.734536	0.623123	0.86587	23.5303	23.3985	0.127248		-0.635618	0.0854751			0.445094	TRUE	0.281938	TRUE	3	18	1	82.5813
B1	X 0	ACTIN2	UNKNOWN	SYBR	None				23.7706	23.7883	0.0420904							TRUE	0.347483	TRUE	3	18	1	84.7182
B2	X 0	ACTIN2	UNKNOWN	SYBR	None				23.8363	23.7883	0.0420904							TRUE	0.347483	TRUE	3	18	1	84.8963
B3	X 0	ACTIN2	UNKNOWN	SYBR	None				23.7579	23.7883	0.0420904							TRUE	0.347483	TRUE	3	18	1	84.8963
B4	X 0	FDH1	UNKNOWN	SYBR	None	0.420405	0.398195	0.443854	23.9292	23.9577	0.0247934		0.169436	0.0282035			1.25015	TRUE	0.281938	TRUE	3	18	1	83.2936
B5	X 0	FDH1	UNKNOWN	SYBR	None	0.420405	0.398195	0.443854	23.97	23.9577	0.0247934		0.169436	0.0282035			1.25015	TRUE	0.281938	TRUE	3	19	1	83.2936
B6	X 0	FDH1	UNKNOWN	SYBR	None	0.420405	0.398195	0.443854	23.974	23.9577	0.0247934		0.169436	0.0282035			1.25015	TRUE	0.281938	TRUE	3	18	1	83.2936
B7	YU 180	ACTIN2	UNKNOWN	SYBR	None				24.6172	24.7381	0.106726							TRUE	0.347483	TRUE	3	19	1	85.0743
B8	YU 180	ACTIN2	UNKNOWN	SYBR	None				24.7781	24.7381	0.106726							TRUE	0.347483	TRUE	3	19	1	85.0743
B9	YU 180	ACTIN2	UNKNOWN	SYBR	None				24.8192	24.7381	0.106726							TRUE	0.347483	TRUE	3	19	1	84.8963
B10	YU 180	FDH1	UNKNOWN	SYBR	None	2.05546	1.77237	2.38377	22.5365	22.618	0.0799762		-2.12017	0.0769991			-1.03946	TRUE	0.281938	TRUE	3	17	1	83.1155
B11	YU 180	FDH1	UNKNOWN	SYBR	None	2.05546	1.77237	2.38377	22.6964	22.618	0.0799762		-2.12017	0.0769991			-1.03946	TRUE	0.281938	TRUE	3	17	1	82.7594
B12	YU 180	FDH1	UNKNOWN	SYBR	None	2.05546	1.77237	2.38377	22.6211	22.618	0.0799762		-2.12017	0.0769991			-1.03946	TRUE	0.281938	TRUE	3	17	1	82.7594
C1	Y 0	ACTIN2	UNKNOWN	SYBR	None				22.9562	23.045	0.0788511							TRUE	0.347483	TRUE	3	17	1	85.0743
C2	Y 0	ACTIN2	UNKNOWN	SYBR	None				23.1067	23.045	0.0788511							TRUE	0.347483	TRUE	3	17	1	85.0743
C3	Y 0	ACTIN2	UNKNOWN	SYBR	None				23.0723	23.045	0.0788511							TRUE	0.347483	TRUE	3	17	1	85.2524
C4	Y 0	FDH1	UNKNOWN	SYBR	None	0.473111	0.425491	0.52606	23.0206	23.0441	0.0538382		-0.00096194	0.0551243			1.07975	TRUE	0.281938	TRUE	3	17	1	83.6497
C5	Y 0	FDH1	UNKNOWN	SYBR	None	0.473111	0.425491	0.52606	23.1057	23.0441	0.0538382		-0.00096194	0.0551243			1.07975	TRUE	0.281938	TRUE	3	18	1	83.6497
C6	Y 0	FDH1	UNKNOWN	SYBR	None	0.473111	0.425491	0.52606	23.006	23.0441	0.0538382		-0.00096194	0.0551243			1.07975	TRUE	0.281938	TRUE	3	17	1	83.6497
C7	X 180	ACTIN2	UNKNOWN	SYBR	None				23.6964	23.8255	0.112385							TRUE	0.347483	TRUE	3	18	1	85.2524
C8	X 180	ACTIN2	UNKNOWN	SYBR	None				23.9009	23.8255	0.112385							TRUE	0.347483	TRUE	3	18	1	85.0743
C9	X 180	ACTIN2	UNKNOWN	SYBR	None				23.8793	23.8255	0.112385							TRUE	0.347483	TRUE	3	18	1	85.0743
C10	X 180	FDH1	UNKNOWN	SYBR	None	0.51628	0.449818	0.592561	23.6916	23.6986	0.0524592		-0.126937	0.0716064			0.953775	TRUE	0.281938	TRUE	3	18	1	83.2936
C11	X 180	FDH1	UNKNOWN	SYBR	None	0.51628	0.449818	0.592561	23.65	23.6986	0.0524592		-0.126937	0.0716064			0.953775	TRUE	0.281938	TRUE	3	18	1	83.1155
C12	X 180	FDH1	UNKNOWN	SYBR	None	0.51628	0.449818	0.592561	23.7542	23.6986	0.0524592		-0.126937	0.0716064			0.953775	TRUE	0.281938	TRUE	3	18	1	82.7594
D1	YU 45	ACTIN2	UNKNOWN	SYBR	None				24.8453	24.8645	0.0248384							TRUE	0.347483	TRUE	3	19	1	85.2524
D2	YU 45	ACTIN2	UNKNOWN	SYBR	None				24.8925	24.8645	0.0248384							TRUE	0.347483	TRUE	3	19	1	85.2524
D3	YU 45	ACTIN2	UNKNOWN	SYBR	None				24.8556	24.8645	0.0248384							TRUE	0.347483	TRUE	3	19	1	85.4305
D4	YU 45	FDH1	UNKNOWN	SYBR	None	3.7695	3.26672	4.34967	21.9249	21.8694	0.126426		-2.99509	0.0743873			-1.91437	TRUE	0.281938	TRUE	3	16	1	83.8278
D5	YU 45	FDH1	UNKNOWN	SYBR	None	3.7695	3.26672	4.34967	21.9586	21.8694	0.126426		-2.99509	0.0743873			-1.91437	TRUE	0.281938	TRUE	3	16	1	83.8278
D6	YU 45	FDH1	UNKNOWN	SYBR	None	3.7695	3.26672	4.34967	21.7247	21.8694	0.126426		-2.99509	0.0743873			-1.91437	TRUE	0.281938	TRUE	3	16	1	83.8278
D7	Y 180	ACTIN2	UNKNOWN	SYBR	None				23.5168	23.4851	0.0523631							TRUE	0.347483	TRUE	3	18	1	85.4305
D8	Y 180	ACTIN2	UNKNOWN	SYBR	None				23.5138	23.4851	0.0523631							TRUE	0.347483	TRUE	3	18	1	85.2524
D9	Y 180	ACTIN2	UNKNOWN	SYBR	None				23.4246	23.4851	0.0523631							TRUE	0.347483	TRUE	3	17	1	85.0743
D10	Y 180	FDH1	UNKNOWN	SYBR	None	0.550902	0.507751	0.59772	23.2052	23.2645	0.0514501		-0.22058	0.0423832			0.860132	TRUE	0.281938	TRUE	3	17	1	83.2936
D11	Y 180	FDH1	UNKNOWN	SYBR	None	0.550902	0.507751	0.59772	23.2916	23.2645	0.0514501		-0.22058	0.0423832			0.860132	TRUE	0.281938	TRUE	3	18	1	83.1155
D12	Y 180	FDH1	UNKNOWN	SYBR	None	0.550902	0.507751	0.59772	23.2968	23.2645	0.0514501		-0.22058	0.0423832			0.860132	TRUE	0.281938	TRUE	3	18	1	82.7594
E1	X 45	ACTIN2	UNKNOWN	SYBR	None				24.6716	24.7413	0.0610718							TRUE	0.347483	TRUE	3	19	1	85.2524
E2	X 45	ACTIN2	UNKNOWN	SYBR	None				24.7854	24.7413	0.0610718							TRUE	0.347483	TRUE	3	19	1	85.2524
E3	X 45	ACTIN2	UNKNOWN	SYBR	None				24.767	24.7413	0.0610718							TRUE	0.347483	TRUE	3	19	1	85.4305
E4	X 45	FDH1	UNKNOWN	SYBR	None	0.714387	0.6321	0.807386	24.2502	24.1458	0.0916575		-0.59549	0.0635895			0.485222	TRUE	0.281938	TRUE	3	19	1	83.8278
E5	X 45	FDH1	UNKNOWN	SYBR	None	0.714387	0.6321	0.807386	24.0785	24.1458	0.0916575		-0.59549	0.0635895			0.485222	TRUE	0.281938	TRUE	3	18	1	83.8278
E6	X 45	FDH1	UNKNOWN	SYBR	None	0.714387	0.6321	0.807386	24.1088	24.1458	0.0916575		-0.59549	0.0635895			0.485222	TRUE	0.281938	TRUE	3	19	1	83.8278
E7	YU 270	ACTIN2	UNKNOWN	SYBR	None				24.8015	24.7693	0.0532944							TRUE	0.347483	TRUE	3	19	1	85.4305
E8	YU 270	ACTIN2	UNKNOWN	SYBR	None				24.7077	24.7693	0.0532944							TRUE	0.347483	TRUE	3	19	1	85.2524
E9	YU 270	ACTIN2	UNKNOWN	SYBR	None				24.7985	24.7693	0.0532944							TRUE	0.347483	TRUE	3	19	1	85.0743
E10	YU 270	FDH1	UNKNOWN	SYBR	None	2.66307	2.44456	2.90112	22.2147	22.2755	0.0556523		-2.4938	0.0444877			-1.41309	TRUE	0.281938	TRUE	3	17	1	83.2936
E11	YU 270	FDH1	UNKNOWN	SYBR	None	2.66307	2.44456	2.90112	22.324	22.2755	0.0556523		-2.4938	0.0444877			-1.41309	TRUE	0.281938	TRUE	3	17	1	83.1155
E12	YU 270	FDH1	UNKNOWN	SYBR	None	2.66307	2.44456	2.90112	22.2877	22.2755	0.0556523		-2.4938	0.0444877			-1.41309	TRUE	0.281938	TRUE	3	17	1	82.7594
F1	Y 45	ACTIN2	UNKNOWN	SYBR	None				23.8276	23.8642	0.0765701							TRUE	0.347483	TRUE	3	18	1	85.0743
F2	Y 45	ACTIN2	UNKNOWN	SYBR	None				23.9522	23.8642	0.0765701							TRUE	0.347483	TRUE	3	18	1	85.2524
F3	Y 45	ACTIN2	UNKNOWN	SYBR	None				23.8128	23.8642	0.0765701							TRUE	0.347483	TRUE	3	18	1	85.2524
F4	Y 45	FDH1	UNKNOWN	SYBR	None	1.08549	0.97801	1.20477	22.7014	22.6651	0.0542453		-1.19905	0.0541773			-0.118341	TRUE	0.281938	TRUE	3	17	1	83.6497
F5	Y 45	FDH1	UNKNOWN	SYBR	None	1.08549	0.97801	1.20477	22.6912	22.6651	0.0542453		-1.19905	0.0541773			-0.118341	TRUE	0.281938	TRUE	3	17	1	83.6497
F6	Y 45	FDH1	UNKNOWN	SYBR	None	1.08549	0.97801	1.20477	22.6028	22.6651	0.0542453		-1.19905	0.0541773			-0.118341	TRUE	0.281938	TRUE	3	17	1	83.6497
F7	X 270	ACTIN2	UNKNOWN	SYBR	None				23.8837	23.9439	0.0670413							TRUE	0.347483	TRUE	3	18	1	85.2524
F8	X 270	ACTIN2	UNKNOWN	SYBR	None				23.9319	23.9439	0.0670413							TRUE	0.347483	TRUE	3	18	1	85.2524
F9	X 270	ACTIN2	UNKNOWN	SYBR	None				24.0162	23.9439	0.0670413							TRUE	0.347483	TRUE	3	18	1	85.0743
F10	X 270	FDH1	UNKNOWN	SYBR	None	0.427059	0.391071	0.466359	24.1236	24.0907	0.0422258		0.146779	0.045744			1.22749	TRUE	0.281938	TRUE	3	19	1	83.2936
F11	X 270	FDH1	UNKNOWN	SYBR	None	0.427059	0.391071	0.466359	24.1054	24.0907	0.0422258		0.146779	0.045744			1.22749	TRUE	0.281938	TRUE	3	19	1	83.1155
F12	X 270	FDH1	UNKNOWN	SYBR	None	0.427059	0.391071	0.466359	24.0431	24.0907	0.0422258		0.146779	0.045744			1.22749	TRUE	0.281938	TRUE	3	18	1	82.7594
G1	YU 90	ACTIN2	UNKNOWN	SYBR	None				24.8183	24.8635	0.0573965							TRUE	0.347483	TRUE	3	19	1	84.8963
G2	YU 90	ACTIN2	UNKNOWN	SYBR	None				24.8648	24.8635	0.0573965							TRUE	0.347483	TRUE	3	19	1	84.8963
G3	YU 90	ACTIN2	UNKNOWN	SYBR	None				24.9441	24.8635	0.0573965							TRUE	0.347483	TRUE	3	19	1	85.0743
G4	YU 90	FDH1	UNKNOWN	SYBR	None	2.28504	2.08808	2.50058	22.6293	22.5906	0.0721584		-2.27293	0.0505886			-1.19222	TRUE	0.281938	TRUE	3	17	1	83.4717
G5	YU 90	FDH1	UNKNOWN	SYBR	None	2.28504	2.08808	2.50058	22.6351	22.5906	0.0721584		-2.27293	0.0505886			-1.19222	TRUE	0.281938	TRUE	3	17	1	83.4717
G6	YU 90	FDH1	UNKNOWN	SYBR	None	2.28504	2.08808	2.50058	22.5073	22.5906	0.0721584		-2.27293	0.0505886			-1.19222	TRUE	0.281938	TRUE	3	17	1	83.4717
G7	Y 270	ACTIN2	UNKNOWN	SYBR	None				23.4037	23.4696	0.0604642							TRUE	0.347483	TRUE	3	18	1	85.0743
G8	Y 270	ACTIN2	UNKNOWN	SYBR	None				23.4823	23.4696	0.0604642							TRUE	0.347483	TRUE	3	18	1	85.0743
G9	Y 270	ACTIN2	UNKNOWN	SYBR	None				23.5226	23.4696	0.0604642							TRUE	0.347483	TRUE	3	18	1	84.8963
G10	Y 270	FDH1	UNKNOWN	SYBR	None	0.142155	0.129053	0.156588	25.1709	25.2033	0.0625965		1.73375	0.0502468			2.81446	TRUE	0.281938	TRUE	3	20	1	83.1155
G11	Y 270	FDH1	UNKNOWN	SYBR	None	0.142155	0.129053	0.156588	25.1635	25.2033	0.0625965		1.73375	0.0502468			2.81446	TRUE	0.281938	TRUE	3	19	1	82.9374
G12	Y 270	FDH1	UNKNOWN	SYBR	None	0.142155	0.129053	0.156588	25.2755	25.2033	0.0625965		1.73375	0.0502468			2.81446	TRUE	0.281938	TRUE	3	20	1	82.7594
H1	X 90	ACTIN2	UNKNOWN	SYBR	None				23.8513	23.8429	0.023668							TRUE	0.347483	TRUE	3	18	1	84.7182
H2	X 90	ACTIN2	UNKNOWN	SYBR	None				23.8598	23.8429	0.023668							TRUE	0.347483	TRUE	3	18	1	84.8963
H3	X 90	ACTIN2	UNKNOWN	SYBR	None				23.8528	23.8429	0.023668							TRUE	0.347483	TRUE	3	18	1	84.8963
H4	X 90	FDH1	UNKNOWN	SYBR	None	0.616705	0.55167	0.689407	23.5591	23.4596	0.106373		-0.383365	0.0625442			0.697348	TRUE	0.281938	TRUE	3	18	1	83.2936
H5	X 90	FDH1	UNKNOWN	SYBR	None	0.616705	0.55167	0.689407	23.4721	23.4596	0.106373		-0.383365	0.0625442			0.697348	TRUE	0.281938	TRUE	3	18	1	83.2936
H6	X 90	FDH1	UNKNOWN	SYBR	None	0.616705	0.55167	0.689407	23.3475	23.4596	0.106373		-0.383365	0.0625442			0.697348	TRUE	0.281938	TRUE	3	18	1	83.2936
H7	YU 90	ACTIN2	UNKNOWN	SYBR	None				24.8268	24.8635	0.0573965							TRUE	0.347483	TRUE	3	19	1	84.8963
H8	YU 90	KCS2	UNKNOWN	SYBR	None				23.9403	23.9403			-0.923278					TRUE	0.322892	TRUE	3	18	1	84.7182
H9	X 90	ACTIN2	UNKNOWN	SYBR	None				23.8079	23.8429	0.023668							TRUE	0.347483	TRUE	3	18	1	84.7182
H10	X 90	KCS2	UNKNOWN	SYBR	None				25.7413	25.7413			1.89838					TRUE	0.322892	TRUE	3	20	1	84.7182
H11	Y 90	KCS2	UNKNOWN	SYBR	None				24.9153	24.9153			0.881211					TRUE	0.322892	TRUE	3	19	1	84.184
Analysis Type	Singleplex
Endogenous Control	ACTIN2
RQ Min/Max Confidence Level	95.0
Reference Sample	YU 0
