# Supplementary material for: Changing surface wax compositions and related gene expression in three cultivars of Chinese pear fruits during cold storage
Source: PeerJ. 2022 Nov 1;10:e14328. doi: 10.7717/peerj.14328 (PMC9635359; doi:10.7717/peerj.14328)
Supplement: Supplemental Information 10 — The identification results of wax components of three pears stored at low temperature, the changes of content and the quantitative expression of wax related synthesis and transport genes in this process. [file peerj-10-14328-s010.zip › Raw Data/Quantitative expression data/GL8_data.xls]

## Sheet: Results
Block Type	96alum
Chemistry	SYBR_GREEN
Experiment File Name	D:\lidan\2017\2018 1 11 PINBI GL8.eds
Experiment Run End Time	2018-01-11 17:16:02 PM PST
Instrument Type	sds7500
Passive Reference	ROX
Well	Sample Name	Target Name	Task	Reporter	Quencher	RQ	RQ Min	RQ Max	Cт	Cт Mean	Cт SD	ΔCт	ΔCт Mean	ΔCт SE	HK Control ΔCт Mean	HK Control ΔCт SE	ΔΔCт	Automatic Ct Threshold	Ct Threshold	Automatic Baseline	Baseline Start	Baseline End	Efficiency	Tm1	Tm2	Tm3	Comments
A1	YU 0	ACTIN2	UNKNOWN	SYBR	None				23.6692	23.6622	0.00698956							TRUE	0.280465	TRUE	3	18	1	84.6106
A2	YU 0	ACTIN2	UNKNOWN	SYBR	None				23.6552	23.6622	0.00698956							TRUE	0.280465	TRUE	3	18	1	84.6106
A3	YU 0	ACTIN2	UNKNOWN	SYBR	None				23.6622	23.6622	0.00698956							TRUE	0.280465	TRUE	3	18	1	84.6106
A4	YU 0	GL8	UNKNOWN	SYBR	None	1	0.812017	1.2315	27.6678	27.6564	0.187282		3.9942	0.108203			0	TRUE	0.247972	TRUE	3	22	1	83.5503
A5	YU 0	GL8	UNKNOWN	SYBR	None	1	0.812017	1.2315	27.8377	27.6564	0.187282		3.9942	0.108203			0	TRUE	0.247972	TRUE	3	22	1	83.5503
A6	YU 0	GL8	UNKNOWN	SYBR	None	1	0.812017	1.2315	27.4637	27.6564	0.187282		3.9942	0.108203			0	TRUE	0.247972	TRUE	3	22	1	83.5503
A7	Y 90	ACTIN2	UNKNOWN	SYBR	None				24.0068	24.0974	0.0802889							TRUE	0.280465	TRUE	3	18	1	84.6106
A8	Y 90	ACTIN2	UNKNOWN	SYBR	None				24.1258	24.0974	0.0802889							TRUE	0.280465	TRUE	3	19	1	84.6106
A9	Y 90	ACTIN2	UNKNOWN	SYBR	None				24.1597	24.0974	0.0802889							TRUE	0.280465	TRUE	3	19	1	84.4339
A10	Y 90	GL8	UNKNOWN	SYBR	None	0.699161	0.638552	0.765523	28.5921	28.6079	0.0146273		4.5105	0.0471178			0.516303	TRUE	0.247972	TRUE	3	23	1	83.1968
A11	Y 90	GL8	UNKNOWN	SYBR	None	0.699161	0.638552	0.765523	28.6109	28.6079	0.0146273		4.5105	0.0471178			0.516303	TRUE	0.247972	TRUE	3	23	1	83.0201
A12	Y 90	GL8	UNKNOWN	SYBR	None	0.699161	0.638552	0.765523	28.6209	28.6079	0.0146273		4.5105	0.0471178			0.516303	TRUE	0.247972	TRUE	3	23	1	82.8434
B1	X 0	ACTIN2	UNKNOWN	SYBR	None				23.9945	24.0034	0.0267224							TRUE	0.280465	TRUE	3	18	1	84.6106
B2	X 0	ACTIN2	UNKNOWN	SYBR	None				24.0334	24.0034	0.0267224							TRUE	0.280465	TRUE	3	18	1	84.7873
B3	X 0	ACTIN2	UNKNOWN	SYBR	None				23.9822	24.0034	0.0267224							TRUE	0.280465	TRUE	3	18	1	84.7873
B4	X 0	GL8	UNKNOWN	SYBR	None	0.492787	0.404014	0.601066	29.2226	29.0185	0.176758		5.01516	0.103211			1.02096	TRUE	0.247972	TRUE	3	24	1	83.5503
B5	X 0	GL8	UNKNOWN	SYBR	None	0.492787	0.404014	0.601066	28.9122	29.0185	0.176758		5.01516	0.103211			1.02096	TRUE	0.247972	TRUE	3	23	1	83.727
B6	X 0	GL8	UNKNOWN	SYBR	None	0.492787	0.404014	0.601066	28.9207	29.0185	0.176758		5.01516	0.103211			1.02096	TRUE	0.247972	TRUE	3	23	1	83.727
B7	YU 180	ACTIN2	UNKNOWN	SYBR	None				24.8843	24.9227	0.0350658							TRUE	0.280465	TRUE	3	19	1	84.7873
B8	YU 180	ACTIN2	UNKNOWN	SYBR	None				24.9305	24.9227	0.0350658							TRUE	0.280465	TRUE	3	19	1	84.7873
B9	YU 180	ACTIN2	UNKNOWN	SYBR	None				24.9531	24.9227	0.0350658							TRUE	0.280465	TRUE	3	19	1	84.7873
B10	YU 180	GL8	UNKNOWN	SYBR	None	1.36473	1.15115	1.61795	28.2974	28.4683	0.149112		3.54558	0.0884382			-0.44862	TRUE	0.247972	TRUE	3	23	1	83.3736
B11	YU 180	GL8	UNKNOWN	SYBR	None	1.36473	1.15115	1.61795	28.535	28.4683	0.149112		3.54558	0.0884382			-0.44862	TRUE	0.247972	TRUE	3	23	1	83.1968
B12	YU 180	GL8	UNKNOWN	SYBR	None	1.36473	1.15115	1.61795	28.5723	28.4683	0.149112		3.54558	0.0884382			-0.44862	TRUE	0.247972	TRUE	3	23	1	83.0201
C1	Y 0	ACTIN2	UNKNOWN	SYBR	None				23.6944	23.7353	0.0472224							TRUE	0.280465	TRUE	3	18	1	84.7873
C2	Y 0	ACTIN2	UNKNOWN	SYBR	None				23.7246	23.7353	0.0472224							TRUE	0.280465	TRUE	3	18	1	84.964
C3	Y 0	ACTIN2	UNKNOWN	SYBR	None				23.787	23.7353	0.0472224							TRUE	0.280465	TRUE	3	18	1	84.964
C4	Y 0	GL8	UNKNOWN	SYBR	None	0.859709	0.745131	0.991906	28.0692	27.9476	0.119758		4.21228	0.0743233			0.218079	TRUE	0.247972	TRUE	3	23	1	83.727
C5	Y 0	GL8	UNKNOWN	SYBR	None	0.859709	0.745131	0.991906	27.9439	27.9476	0.119758		4.21228	0.0743233			0.218079	TRUE	0.247972	TRUE	3	22	1	83.727
C6	Y 0	GL8	UNKNOWN	SYBR	None	0.859709	0.745131	0.991906	27.8297	27.9476	0.119758		4.21228	0.0743233			0.218079	TRUE	0.247972	TRUE	3	22	1	83.9037
C7	X 180	ACTIN2	UNKNOWN	SYBR	None				24.1627	24.2279	0.0631709							TRUE	0.280465	TRUE	3	19	1	84.964
C8	X 180	ACTIN2	UNKNOWN	SYBR	None				24.2324	24.2279	0.0631709							TRUE	0.280465	TRUE	3	19	1	84.964
C9	X 180	ACTIN2	UNKNOWN	SYBR	None				24.2888	24.2279	0.0631709							TRUE	0.280465	TRUE	3	19	1	84.7873
C10	X 180	GL8	UNKNOWN	SYBR	None	0.497052	0.395699	0.624366	29.0115	29.2307	0.195275		5.00273	0.118495			1.00853	TRUE	0.247972	TRUE	3	24	1	83.3736
C11	X 180	GL8	UNKNOWN	SYBR	None	0.497052	0.395699	0.624366	29.2942	29.2307	0.195275		5.00273	0.118495			1.00853	TRUE	0.247972	TRUE	3	24	1	83.1968
C12	X 180	GL8	UNKNOWN	SYBR	None	0.497052	0.395699	0.624366	29.3863	29.2307	0.195275		5.00273	0.118495			1.00853	TRUE	0.247972	TRUE	3	24	1	83.0201
D1	YU 45	ACTIN2	UNKNOWN	SYBR	None				25.1039	25.0426	0.0759757							TRUE	0.280465	TRUE	3	20	1	84.964
D2	YU 45	ACTIN2	UNKNOWN	SYBR	None				25.0664	25.0426	0.0759757							TRUE	0.280465	TRUE	3	20	1	84.964
D3	YU 45	ACTIN2	UNKNOWN	SYBR	None				24.9576	25.0426	0.0759757							TRUE	0.280465	TRUE	3	19	1	85.1407
D4	YU 45	GL8	UNKNOWN	SYBR	None	2.82262	2.23137	3.57052	27.7305	27.5398	0.197431		2.49717	0.122136			-1.49703	TRUE	0.247972	TRUE	3	22	1	83.9037
D5	YU 45	GL8	UNKNOWN	SYBR	None	2.82262	2.23137	3.57052	27.5525	27.5398	0.197431		2.49717	0.122136			-1.49703	TRUE	0.247972	TRUE	3	22	1	83.9037
D6	YU 45	GL8	UNKNOWN	SYBR	None	2.82262	2.23137	3.57052	27.3363	27.5398	0.197431		2.49717	0.122136			-1.49703	TRUE	0.247972	TRUE	3	22	1	83.9037
D7	Y 180	ACTIN2	UNKNOWN	SYBR	None				23.3304	23.4061	0.0756455							TRUE	0.280465	TRUE	3	18	1	85.1407
D8	Y 180	ACTIN2	UNKNOWN	SYBR	None				23.406	23.4061	0.0756455							TRUE	0.280465	TRUE	3	18	1	84.964
D9	Y 180	ACTIN2	UNKNOWN	SYBR	None				23.4817	23.4061	0.0756455							TRUE	0.280465	TRUE	3	18	1	84.964
D10	Y 180	GL8	UNKNOWN	SYBR	None	0.965081	0.794594	1.17215	27.2706	27.4515	0.157743		4.04548	0.101004			0.0512784	TRUE	0.247972	TRUE	3	22	1	83.5503
D11	Y 180	GL8	UNKNOWN	SYBR	None	0.965081	0.794594	1.17215	27.5603	27.4515	0.157743		4.04548	0.101004			0.0512784	TRUE	0.247972	TRUE	3	22	1	83.3736
D12	Y 180	GL8	UNKNOWN	SYBR	None	0.965081	0.794594	1.17215	27.5237	27.4515	0.157743		4.04548	0.101004			0.0512784	TRUE	0.247972	TRUE	3	22	1	83.0201
E1	X 45	ACTIN2	UNKNOWN	SYBR	None				24.3281	24.3178	0.0106518							TRUE	0.280465	TRUE	3	19	1	84.964
E2	X 45	ACTIN2	UNKNOWN	SYBR	None				24.3068	24.3178	0.0106518							TRUE	0.280465	TRUE	3	19	1	84.964
E3	X 45	ACTIN2	UNKNOWN	SYBR	None				24.3186	24.3178	0.0106518							TRUE	0.280465	TRUE	3	19	1	85.1407
E4	X 45	GL8	UNKNOWN	SYBR	None	0.897586	0.731218	1.10181	28.664	28.4679	0.184191		4.15008	0.10652			0.155878	TRUE	0.247972	TRUE	3	23	1	83.9037
E5	X 45	GL8	UNKNOWN	SYBR	None	0.897586	0.731218	1.10181	28.4411	28.4679	0.184191		4.15008	0.10652			0.155878	TRUE	0.247972	TRUE	3	23	1	83.9037
E6	X 45	GL8	UNKNOWN	SYBR	None	0.897586	0.731218	1.10181	28.2986	28.4679	0.184191		4.15008	0.10652			0.155878	TRUE	0.247972	TRUE	3	23	1	83.9037
E7	YU 270	ACTIN2	UNKNOWN	SYBR	None				23.9248	23.9574	0.0290719							TRUE	0.280465	TRUE	3	18	1	84.964
E8	YU 270	ACTIN2	UNKNOWN	SYBR	None				23.9805	23.9574	0.0290719							TRUE	0.280465	TRUE	3	18	1	84.964
E9	YU 270	ACTIN2	UNKNOWN	SYBR	None				23.9669	23.9574	0.0290719							TRUE	0.280465	TRUE	3	18	1	84.7873
E10	YU 270	GL8	UNKNOWN	SYBR	None	0.646222	0.594668	0.702247	28.5024	28.5815	0.068949		4.6241	0.0432016			0.629897	TRUE	0.247972	TRUE	3	23	1	83.3736
E11	YU 270	GL8	UNKNOWN	SYBR	None	0.646222	0.594668	0.702247	28.6288	28.5815	0.068949		4.6241	0.0432016			0.629897	TRUE	0.247972	TRUE	3	23	1	83.1968
E12	YU 270	GL8	UNKNOWN	SYBR	None	0.646222	0.594668	0.702247	28.6133	28.5815	0.068949		4.6241	0.0432016			0.629897	TRUE	0.247972	TRUE	3	23	1	82.8434
F1	Y 45	ACTIN2	UNKNOWN	SYBR	None				23.968	24.0087	0.037913							TRUE	0.280465	TRUE	3	18	1	84.7873
F2	Y 45	ACTIN2	UNKNOWN	SYBR	None				24.0151	24.0087	0.037913							TRUE	0.280465	TRUE	3	18	1	84.964
F3	Y 45	ACTIN2	UNKNOWN	SYBR	None				24.043	24.0087	0.037913							TRUE	0.280465	TRUE	3	19	1	84.964
F4	Y 45	GL8	UNKNOWN	SYBR	None	1.55014	1.35724	1.77046	27.4554	27.3705	0.113438		3.3618	0.0690544			-0.632402	TRUE	0.247972	TRUE	3	22	1	83.727
F5	Y 45	GL8	UNKNOWN	SYBR	None	1.55014	1.35724	1.77046	27.4145	27.3705	0.113438		3.3618	0.0690544			-0.632402	TRUE	0.247972	TRUE	3	22	1	83.727
F6	Y 45	GL8	UNKNOWN	SYBR	None	1.55014	1.35724	1.77046	27.2417	27.3705	0.113438		3.3618	0.0690544			-0.632402	TRUE	0.247972	TRUE	3	22	1	83.727
F7	X 270	ACTIN2	UNKNOWN	SYBR	None				23.2426	23.2907	0.0541128							TRUE	0.280465	TRUE	3	18	1	84.964
F8	X 270	ACTIN2	UNKNOWN	SYBR	None				23.2802	23.2907	0.0541128							TRUE	0.280465	TRUE	3	18	1	84.964
F9	X 270	ACTIN2	UNKNOWN	SYBR	None				23.3493	23.2907	0.0541128							TRUE	0.280465	TRUE	3	18	1	84.7873
F10	X 270	GL8	UNKNOWN	SYBR	None	0.529823	0.383044	0.732846	27.9484	28.2013	0.286898		4.91062	0.168561			0.916419	TRUE	0.247972	TRUE	3	22	1	83.3736
F11	X 270	GL8	UNKNOWN	SYBR	None	0.529823	0.383044	0.732846	28.5131	28.2013	0.286898		4.91062	0.168561			0.916419	TRUE	0.247972	TRUE	3	23	1	83.1968
F12	X 270	GL8	UNKNOWN	SYBR	None	0.529823	0.383044	0.732846	28.1425	28.2013	0.286898		4.91062	0.168561			0.916419	TRUE	0.247972	TRUE	3	23	1	82.8434
G1	YU 90	ACTIN2	UNKNOWN	SYBR	None				25.1055	25.1233	0.0259579							TRUE	0.280465	TRUE	3	19	1	84.6106
G2	YU 90	ACTIN2	UNKNOWN	SYBR	None				25.1531	25.1233	0.0259579							TRUE	0.280465	TRUE	3	20	1	84.7873
G3	YU 90	ACTIN2	UNKNOWN	SYBR	None				25.1114	25.1233	0.0259579							TRUE	0.280465	TRUE	3	19	1	84.7873
G4	YU 90	GL8	UNKNOWN	SYBR	None	1.62819	1.32836	1.99571	28.6112	28.4143	0.181329		3.29093	0.105758			-0.703272	TRUE	0.247972	TRUE	3	23	1	83.727
G5	YU 90	GL8	UNKNOWN	SYBR	None	1.62819	1.32836	1.99571	28.3775	28.4143	0.181329		3.29093	0.105758			-0.703272	TRUE	0.247972	TRUE	3	23	1	83.727
G6	YU 90	GL8	UNKNOWN	SYBR	None	1.62819	1.32836	1.99571	28.2541	28.4143	0.181329		3.29093	0.105758			-0.703272	TRUE	0.247972	TRUE	3	23	1	83.5503
G7	Y 270	ACTIN2	UNKNOWN	SYBR	None				24.8055	24.9185	0.0982652							TRUE	0.280465	TRUE	3	19	1	84.7873
G8	Y 270	ACTIN2	UNKNOWN	SYBR	None				24.9836	24.9185	0.0982652							TRUE	0.280465	TRUE	3	20	1	84.7873
G9	Y 270	ACTIN2	UNKNOWN	SYBR	None				24.9664	24.9185	0.0982652							TRUE	0.280465	TRUE	3	19	1	84.6106
G10	Y 270	GL8	UNKNOWN	SYBR	None	0.675775	0.547226	0.83452	29.339	29.4781	0.162498		4.55959	0.109638			0.565386	TRUE	0.247972	TRUE	3	24	1	83.1968
G11	Y 270	GL8	UNKNOWN	SYBR	None	0.675775	0.547226	0.83452	29.6567	29.4781	0.162498		4.55959	0.109638			0.565386	TRUE	0.247972	TRUE	3	24	1	83.1968
G12	Y 270	GL8	UNKNOWN	SYBR	None	0.675775	0.547226	0.83452	29.4386	29.4781	0.162498		4.55959	0.109638			0.565386	TRUE	0.247972	TRUE	3	24	1	82.8434
H1	X 90	ACTIN2	UNKNOWN	SYBR	None				23.7701	23.6871	0.10641							TRUE	0.280465	TRUE	3	18	1	84.6106
H2	X 90	ACTIN2	UNKNOWN	SYBR	None				23.7241	23.6871	0.10641							TRUE	0.280465	TRUE	3	18	1	84.6106
H3	X 90	ACTIN2	UNKNOWN	SYBR	None				23.5672	23.6871	0.10641							TRUE	0.280465	TRUE	3	18	1	84.6106
H4	X 90	GL8	UNKNOWN	SYBR	None	1.03475	0.839405	1.27555	27.8088	27.632	0.155348		3.94492	0.108714			-0.049277	TRUE	0.247972	TRUE	3	22	1	83.3736
H5	X 90	GL8	UNKNOWN	SYBR	None	1.03475	0.839405	1.27555	27.5699	27.632	0.155348		3.94492	0.108714			-0.049277	TRUE	0.247972	TRUE	3	22	1	83.3736
H6	X 90	GL8	UNKNOWN	SYBR	None	1.03475	0.839405	1.27555	27.5174	27.632	0.155348		3.94492	0.108714			-0.049277	TRUE	0.247972	TRUE	3	22	1	83.3736
H7	YU 45	DGAT1	UNKNOWN	SYBR	None				28.4457	28.3673	0.11085		3.32469	0.0898216				TRUE	0.239254	TRUE	3	23	1	86.5545
H8	YU 45	DGAT1	UNKNOWN	SYBR	None				28.2889	28.3673	0.11085		3.32469	0.0898216				TRUE	0.239254	TRUE	3	23	1	86.3778
H9	X 45	DGAT1	UNKNOWN	SYBR	None				28.9164	28.8823	0.0482227		4.56442	0.0346488				TRUE	0.239254	TRUE	3	24	1	86.9079
H10	X 45	DGAT1	UNKNOWN	SYBR	None				28.8482	28.8823	0.0482227		4.56442	0.0346488				TRUE	0.239254	TRUE	3	24	1	86.7312
H11	Y 45	DGAT1	UNKNOWN	SYBR	None				28.6689	28.7334	0.0912017		4.72472	0.0681029				TRUE	0.239254	TRUE	3	23	1	86.0243
H12	Y 45	DGAT1	UNKNOWN	SYBR	None				28.7979	28.7334	0.0912017		4.72472	0.0681029				TRUE	0.239254	TRUE	3	23	1	86.0243
Analysis Type	Singleplex
Endogenous Control	ACTIN2
RQ Min/Max Confidence Level	95.0
Reference Sample	YU 0
