# Supplementary material for: Changing surface wax compositions and related gene expression in three cultivars of Chinese pear fruits during cold storage
Source: PeerJ. 2022 Nov 1;10:e14328. doi: 10.7717/peerj.14328 (PMC9635359; doi:10.7717/peerj.14328)
Supplement: Supplemental Information 10 — The identification results of wax components of three pears stored at low temperature, the changes of content and the quantitative expression of wax related synthesis and transport genes in this process. [file peerj-10-14328-s010.zip › Raw Data/Quantitative expression data/KCS20_data.xls]

## Sheet: Results
Block Type	96alum
Chemistry	SYBR_GREEN
Experiment File Name	D:\lidan\2017\2018 1 4 KCS20 PINBI.eds
Experiment Run End Time	2018-01-04 12:05:58 PM PST
Instrument Type	sds7500
Passive Reference	ROX
Well	Sample Name	Target Name	Task	Reporter	Quencher	RQ	RQ Min	RQ Max	Cт	Cт Mean	Cт SD	ΔCт	ΔCт Mean	ΔCт SE	HK Control ΔCт Mean	HK Control ΔCт SE	ΔΔCт	Automatic Ct Threshold	Ct Threshold	Automatic Baseline	Baseline Start	Baseline End	Efficiency	Tm1	Tm2	Tm3	Comments	HIGHSD
A1	YU 0	ACTIN2	UNKNOWN	SYBR	None				24.2667	24.2434	0.0406327							TRUE	0.303511	TRUE	3	18	1	84.6182				N
A2	YU 0	ACTIN2	UNKNOWN	SYBR	None				24.1964	24.2434	0.0406327							TRUE	0.303511	TRUE	3	18	1	84.6182				N
A3	YU 0	ACTIN2	UNKNOWN	SYBR	None				24.267	24.2434	0.0406327							TRUE	0.303511	TRUE	3	19	1	84.6182				N
A4	YU 0	KCS20	UNKNOWN	SYBR	None	1	0.747886	1.3371	32.7565	32.645	0.25828		8.4016	0.150952			0	TRUE	0.188317	TRUE	3	28	1	85.5086				N
A5	YU 0	KCS20	UNKNOWN	SYBR	None	1	0.747886	1.3371	32.8287	32.645	0.25828		8.4016	0.150952			0	TRUE	0.188317	TRUE	3	28	1	85.5086				N
A6	YU 0	KCS20	UNKNOWN	SYBR	None	1	0.747886	1.3371	32.3496	32.645	0.25828		8.4016	0.150952			0	TRUE	0.188317	TRUE	3	27	1	85.5086				N
A7	Y 90	ACTIN2	UNKNOWN	SYBR	None				23.7021	23.7608	0.0517418							TRUE	0.303511	TRUE	3	18	1	84.6182				N
A8	Y 90	ACTIN2	UNKNOWN	SYBR	None				23.8	23.7608	0.0517418							TRUE	0.303511	TRUE	3	18	1	84.6182				N
A9	Y 90	ACTIN2	UNKNOWN	SYBR	None				23.7801	23.7608	0.0517418							TRUE	0.303511	TRUE	3	18	1	84.4401				N
A10	Y 90	KCS20	UNKNOWN	SYBR	None	1.03751	0.786434	1.36875	32.3266	32.1092	0.243941		8.34847	0.143973			-0.0531305	TRUE	0.188317	TRUE	3	27	1	85.1524				N
A11	Y 90	KCS20	UNKNOWN	SYBR	None	1.03751	0.786434	1.36875	31.8454	32.1092	0.243941		8.34847	0.143973			-0.0531305	TRUE	0.188317	TRUE	3	27	1	85.1524				N
A12	Y 90	KCS20	UNKNOWN	SYBR	None	1.03751	0.786434	1.36875	32.1557	32.1092	0.243941		8.34847	0.143973			-0.0531305	TRUE	0.188317	TRUE	3	27	1	84.9743				N
B1	X 0	ACTIN2	UNKNOWN	SYBR	None				23.6249	23.6588	0.0542505							TRUE	0.303511	TRUE	3	18	1	84.6182				N
B2	X 0	ACTIN2	UNKNOWN	SYBR	None				23.7213	23.6588	0.0542505							TRUE	0.303511	TRUE	3	18	1	84.7962				N
B3	X 0	ACTIN2	UNKNOWN	SYBR	None				23.6301	23.6588	0.0542505							TRUE	0.303511	TRUE	3	18	1	84.7962				N
B4	X 0	KCS20	UNKNOWN	SYBR	None	1.72773	1.22889	2.42905	31.2872	31.2715	0.301792		7.61273	0.177032			-0.788874	TRUE	0.188317	TRUE	3	26	1	85.6866				N
B5	X 0	KCS20	UNKNOWN	SYBR	None	1.72773	1.22889	2.42905	31.5651	31.2715	0.301792		7.61273	0.177032			-0.788874	TRUE	0.188317	TRUE	3	27	1	85.6866				N
B6	X 0	KCS20	UNKNOWN	SYBR	None	1.72773	1.22889	2.42905	30.9622	31.2715	0.301792		7.61273	0.177032			-0.788874	TRUE	0.188317	TRUE	3	26	1	85.6866				N
B7	YU 180	ACTIN2	UNKNOWN	SYBR	None				24.6346	24.6622	0.0837469							TRUE	0.303511	TRUE	3	19	1	84.7962				N
B8	YU 180	ACTIN2	UNKNOWN	SYBR	None				24.7563	24.6622	0.0837469							TRUE	0.303511	TRUE	3	19	1	84.7962				N
B9	YU 180	ACTIN2	UNKNOWN	SYBR	None				24.5958	24.6622	0.0837469							TRUE	0.303511	TRUE	3	19	1	84.6182				N
B10	YU 180	KCS20	UNKNOWN	SYBR	None	8.42341	7.48301	9.482	29.9289	29.9894	0.0658619		5.3272	0.0615124			-3.0744	TRUE	0.188317	TRUE	3	25	1	85.3305				N
B11	YU 180	KCS20	UNKNOWN	SYBR	None	8.42341	7.48301	9.482	30.0596	29.9894	0.0658619		5.3272	0.0615124			-3.0744	TRUE	0.188317	TRUE	3	25	1	85.3305				N
B12	YU 180	KCS20	UNKNOWN	SYBR	None	8.42341	7.48301	9.482	29.9798	29.9894	0.0658619		5.3272	0.0615124			-3.0744	TRUE	0.188317	TRUE	3	25	1	84.9743				N
C1	Y 0	ACTIN2	UNKNOWN	SYBR	None				23.1296	23.1463	0.0829229							TRUE	0.303511	TRUE	3	17	1	84.7962				N
C2	Y 0	ACTIN2	UNKNOWN	SYBR	None				23.2363	23.1463	0.0829229							TRUE	0.303511	TRUE	3	18	1	84.9743				N
C3	Y 0	ACTIN2	UNKNOWN	SYBR	None				23.073	23.1463	0.0829229							TRUE	0.303511	TRUE	3	17	1	84.9743				N
C4	Y 0	KCS20	UNKNOWN	SYBR	None	1.5575	1.17426	2.06581	31.0884	30.9087	0.240295		7.76237	0.146762			-0.63923	TRUE	0.188317	TRUE	3	26	1	85.8647				N
C5	Y 0	KCS20	UNKNOWN	SYBR	None	1.5575	1.17426	2.06581	30.6358	30.9087	0.240295		7.76237	0.146762			-0.63923	TRUE	0.188317	TRUE	3	26	1	85.8647				N
C6	Y 0	KCS20	UNKNOWN	SYBR	None	1.5575	1.17426	2.06581	31.0019	30.9087	0.240295		7.76237	0.146762			-0.63923	TRUE	0.188317	TRUE	3	26	1	85.8647				N
C7	X 180	ACTIN2	UNKNOWN	SYBR	None				23.8669	23.9173	0.0479164							TRUE	0.303511	TRUE	3	18	1	84.9743				N
C8	X 180	ACTIN2	UNKNOWN	SYBR	None				23.9622	23.9173	0.0479164							TRUE	0.303511	TRUE	3	18	1	84.9743				N
C9	X 180	ACTIN2	UNKNOWN	SYBR	None				23.9228	23.9173	0.0479164							TRUE	0.303511	TRUE	3	18	1	84.7962				N
C10	X 180	KCS20	UNKNOWN	SYBR	None	0.354356	0.200403	0.62658	33.6865	33.8156	0.510737		9.89833	0.296169			1.49673	TRUE	0.188317	TRUE	3	29	1	85.5086				Y
C11	X 180	KCS20	UNKNOWN	SYBR	None	0.354356	0.200403	0.62658	34.3785	33.8156	0.510737		9.89833	0.296169			1.49673	TRUE	0.188317	TRUE	3	29	1	85.3305				Y
C12	X 180	KCS20	UNKNOWN	SYBR	None	0.354356	0.200403	0.62658	33.3818	33.8156	0.510737		9.89833	0.296169			1.49673	TRUE	0.188317	TRUE	3	28	1	85.1524				Y
D1	YU 45	ACTIN2	UNKNOWN	SYBR	None				24.9481	24.9029	0.0935307							TRUE	0.303511	TRUE	3	19	1	84.9743				N
D2	YU 45	ACTIN2	UNKNOWN	SYBR	None				24.9598	24.9029	0.0935307							TRUE	0.303511	TRUE	3	19	1	84.9743				N
D3	YU 45	ACTIN2	UNKNOWN	SYBR	None				24.9406	24.9029	0.0935307							TRUE	0.303511	TRUE	3	19	1	85.1524				N
D4	YU 45	KCS20	UNKNOWN	SYBR	None	14.8708	13.0684	16.9219	29.5075	29.4101	0.0959892		4.50719	0.0725142			-3.89441	TRUE	0.188317	TRUE	3	25	1	86.0428				N
D5	YU 45	KCS20	UNKNOWN	SYBR	None	14.8708	13.0684	16.9219	29.3156	29.4101	0.0959892		4.50719	0.0725142			-3.89441	TRUE	0.188317	TRUE	3	25	1	86.0428				N
D6	YU 45	KCS20	UNKNOWN	SYBR	None	14.8708	13.0684	16.9219	29.4071	29.4101	0.0959892		4.50719	0.0725142			-3.89441	TRUE	0.188317	TRUE	3	24	1	86.0428				N
D7	Y 180	ACTIN2	UNKNOWN	SYBR	None				23.5223	23.5516	0.0260515							TRUE	0.303511	TRUE	3	18	1	85.1524				N
D8	Y 180	ACTIN2	UNKNOWN	SYBR	None				23.5601	23.5516	0.0260515							TRUE	0.303511	TRUE	3	18	1	84.9743				N
D9	Y 180	ACTIN2	UNKNOWN	SYBR	None				23.5722	23.5516	0.0260515							TRUE	0.303511	TRUE	3	18	1	84.9743				N
D10	Y 180	KCS20	UNKNOWN	SYBR	None	1.36497	0.864957	2.15403	31.0316	31.5043	0.409764		7.95273	0.237055			-0.44887	TRUE	0.188317	TRUE	3	26	1	85.6866				N
D11	Y 180	KCS20	UNKNOWN	SYBR	None	1.36497	0.864957	2.15403	31.7595	31.5043	0.409764		7.95273	0.237055			-0.44887	TRUE	0.188317	TRUE	3	27	1	85.3305				N
D12	Y 180	KCS20	UNKNOWN	SYBR	None	1.36497	0.864957	2.15403	31.7218	31.5043	0.409764		7.95273	0.237055			-0.44887	TRUE	0.188317	TRUE	3	27	1	85.1524				N
E1	X 45	ACTIN2	UNKNOWN	SYBR	None				24.3207	24.3262	0.0447763							TRUE	0.303511	TRUE	3	18	1	84.9743				N
E2	X 45	ACTIN2	UNKNOWN	SYBR	None				24.3814	24.3262	0.0447763							TRUE	0.303511	TRUE	3	19	1	84.9743				N
E3	X 45	ACTIN2	UNKNOWN	SYBR	None				24.3306	24.3262	0.0447763							TRUE	0.303511	TRUE	3	19	1	85.1524				N
E4	X 45	KCS20	UNKNOWN	SYBR	None	0.44525	0.343075	0.577854	33.7747	33.8951	0.250423		9.56891	0.146305			1.16731	TRUE	0.188317	TRUE	3	29	1	85.8647				N
E5	X 45	KCS20	UNKNOWN	SYBR	None	0.44525	0.343075	0.577854	33.7277	33.8951	0.250423		9.56891	0.146305			1.16731	TRUE	0.188317	TRUE	3	29	1	86.0428				N
E6	X 45	KCS20	UNKNOWN	SYBR	None	0.44525	0.343075	0.577854	34.183	33.8951	0.250423		9.56891	0.146305			1.16731	TRUE	0.188317	TRUE	3	29	1	86.0428				N
E7	YU 270	ACTIN2	UNKNOWN	SYBR	None				25.0304	25.0986	0.0990488							TRUE	0.303511	TRUE	3	19	1	85.1524				N
E8	YU 270	ACTIN2	UNKNOWN	SYBR	None				25.0533	25.0986	0.0990488							TRUE	0.303511	TRUE	3	19	1	84.9743				N
E9	YU 270	ACTIN2	UNKNOWN	SYBR	None				25.2123	25.0986	0.0990488							TRUE	0.303511	TRUE	3	20	1	84.7962				N
E10	YU 270	KCS20	UNKNOWN	SYBR	None	12.4788	10.9958	14.1618	29.9237	29.8588	0.0561687		4.76019	0.0657409			-3.64141	TRUE	0.188317	TRUE	3	25	1	85.5086				N
E11	YU 270	KCS20	UNKNOWN	SYBR	None	12.4788	10.9958	14.1618	29.8268	29.8588	0.0561687		4.76019	0.0657409			-3.64141	TRUE	0.188317	TRUE	3	25	1	85.3305				N
E12	YU 270	KCS20	UNKNOWN	SYBR	None	12.4788	10.9958	14.1618	29.826	29.8588	0.0561687		4.76019	0.0657409			-3.64141	TRUE	0.188317	TRUE	3	25	1	85.1524				N
F1	Y 45	ACTIN2	UNKNOWN	SYBR	None				23.5364	23.5399	0.0574451							TRUE	0.303511	TRUE	3	18	1	84.7962				N
F2	Y 45	ACTIN2	UNKNOWN	SYBR	None				23.5609	23.5399	0.0574451							TRUE	0.303511	TRUE	3	18	1	84.9743				N
F3	Y 45	ACTIN2	UNKNOWN	SYBR	None				23.4629	23.5399	0.0574451							TRUE	0.303511	TRUE	3	18	1	84.9743				N
F4	Y 45	KCS20	UNKNOWN	SYBR	None	2.74727	1.74483	4.32564	30.9894	30.4835	0.438467		6.9436	0.254773			-1.458	TRUE	0.188317	TRUE	3	26	1	85.8647				N
F5	Y 45	KCS20	UNKNOWN	SYBR	None	2.74727	1.74483	4.32564	30.2476	30.4835	0.438467		6.9436	0.254773			-1.458	TRUE	0.188317	TRUE	3	25	1	85.6866				N
F6	Y 45	KCS20	UNKNOWN	SYBR	None	2.74727	1.74483	4.32564	30.2135	30.4835	0.438467		6.9436	0.254773			-1.458	TRUE	0.188317	TRUE	3	25	1	85.8647				N
F7	X 270	ACTIN2	UNKNOWN	SYBR	None				23.3441	23.3846	0.0373159							TRUE	0.303511	TRUE	3	18	1	84.9743				N
F8	X 270	ACTIN2	UNKNOWN	SYBR	None				23.392	23.3846	0.0373159							TRUE	0.303511	TRUE	3	18	1	84.9743				N
F9	X 270	ACTIN2	UNKNOWN	SYBR	None				23.4176	23.3846	0.0373159							TRUE	0.303511	TRUE	3	18	1	84.7962				N
F10	X 270	KCS20	UNKNOWN	SYBR	None	0.281511	0.167607	0.472825	34.12	33.6149	0.465206		10.2303	0.26945			1.82874	TRUE	0.188317	TRUE	3	29	1	85.5086				N
F11	X 270	KCS20	UNKNOWN	SYBR	None	0.281511	0.167607	0.472825	33.2039	33.6149	0.465206		10.2303	0.26945			1.82874	TRUE	0.188317	TRUE	3	28	1	85.3305				N
F12	X 270	KCS20	UNKNOWN	SYBR	None	0.281511	0.167607	0.472825	33.5208	33.6149	0.465206		10.2303	0.26945			1.82874	TRUE	0.188317	TRUE	3	29	1	85.1524				N
G1	YU 90	ACTIN2	UNKNOWN	SYBR	None				25.3259	25.3599	0.0353743							TRUE	0.303511	TRUE	3	20	1	84.6182				N
G2	YU 90	ACTIN2	UNKNOWN	SYBR	None				25.3965	25.3599	0.0353743							TRUE	0.303511	TRUE	3	20	1	84.7962				N
G3	YU 90	ACTIN2	UNKNOWN	SYBR	None				25.3572	25.3599	0.0353743							TRUE	0.303511	TRUE	3	20	1	84.7962				N
G4	YU 90	KCS20	UNKNOWN	SYBR	None	8.2509	4.25464	16.0007	31.3297	30.7169	0.595035		5.35705	0.34415			-3.04455	TRUE	0.188317	TRUE	3	26	1	85.8647				Y
G5	YU 90	KCS20	UNKNOWN	SYBR	None	8.2509	4.25464	16.0007	30.1414	30.7169	0.595035		5.35705	0.34415			-3.04455	TRUE	0.188317	TRUE	3	25	1	85.6866				Y
G6	YU 90	KCS20	UNKNOWN	SYBR	None	8.2509	4.25464	16.0007	30.6798	30.7169	0.595035		5.35705	0.34415			-3.04455	TRUE	0.188317	TRUE	3	26	1	85.6866				Y
G7	Y 270	ACTIN2	UNKNOWN	SYBR	None				23.6901	23.7263	0.0315975							TRUE	0.303511	TRUE	3	18	1	84.7962				N
G8	Y 270	ACTIN2	UNKNOWN	SYBR	None				23.7483	23.7263	0.0315975							TRUE	0.303511	TRUE	3	18	1	84.7962				N
G9	Y 270	ACTIN2	UNKNOWN	SYBR	None				23.7406	23.7263	0.0315975							TRUE	0.303511	TRUE	3	18	1	84.6182				N
G10	Y 270	KCS20	UNKNOWN	SYBR	None	1.29508	0.935068	1.79371	31.4209	31.7549	0.291435		8.02856	0.169246			-0.373046	TRUE	0.188317	TRUE	3	26	1	85.3305				N
G11	Y 270	KCS20	UNKNOWN	SYBR	None	1.29508	0.935068	1.79371	31.9577	31.7549	0.291435		8.02856	0.169246			-0.373046	TRUE	0.188317	TRUE	3	27	1	85.1524				N
G12	Y 270	KCS20	UNKNOWN	SYBR	None	1.29508	0.935068	1.79371	31.8861	31.7549	0.291435		8.02856	0.169246			-0.373046	TRUE	0.188317	TRUE	3	27	1	84.9743				N
H1	X 90	ACTIN2	UNKNOWN	SYBR	None				23.7843	23.809	0.0338288							TRUE	0.303511	TRUE	3	18	1	84.4401				N
H2	X 90	ACTIN2	UNKNOWN	SYBR	None				23.7952	23.809	0.0338288							TRUE	0.303511	TRUE	3	18	1	84.6182				N
H3	X 90	ACTIN2	UNKNOWN	SYBR	None				23.8476	23.809	0.0338288							TRUE	0.303511	TRUE	3	18	1	84.6182				N
H4	X 90	KCS20	UNKNOWN	SYBR	None	0.355728	0.212758	0.59477	33.2805	33.7018	0.461373		9.89276	0.267089			1.49115	TRUE	0.188317	TRUE	3	28	1	85.5086				N
H5	X 90	KCS20	UNKNOWN	SYBR	None	0.355728	0.212758	0.59477	33.6301	33.7018	0.461373		9.89276	0.267089			1.49115	TRUE	0.188317	TRUE	3	29	1	85.5086				N
H6	X 90	KCS20	UNKNOWN	SYBR	None	0.355728	0.212758	0.59477	34.1948	33.7018	0.461373		9.89276	0.267089			1.49115	TRUE	0.188317	TRUE	3	29	1	85.5086				N
H7	YU 45	ACTIN2	UNKNOWN	SYBR	None				24.7631	24.9029	0.0935307							TRUE	0.303511	TRUE	3	19	1	84.6182				N
H8	YU 45	FDH1	UNKNOWN	SYBR	None				22.1541	22.1541			-2.74879					TRUE	0.271042	TRUE	3	17	1	82.8374				N
H9	X 45	ACTIN2	UNKNOWN	SYBR	None				24.2722	24.3262	0.0447763							TRUE	0.303511	TRUE	3	19	1	84.4401				N
H10	X 45	FDH1	UNKNOWN	SYBR	None				24.2006	24.2006			-0.125604					TRUE	0.271042	TRUE	3	19	1	82.6594				N
H11	Y 45	ACTIN2	UNKNOWN	SYBR	None				23.5993	23.5399	0.0574451							TRUE	0.303511	TRUE	3	18	1	84.262				N
H12	Y 45	FDH1	UNKNOWN	SYBR	None				22.9183	22.9183			-0.621605					TRUE	0.271042	TRUE	3	17	1	82.3032				N
Analysis Type	Singleplex
Endogenous Control	ACTIN2
RQ Min/Max Confidence Level	95.0
Reference Sample	YU 0
