# Supplementary material for: Changing surface wax compositions and related gene expression in three cultivars of Chinese pear fruits during cold storage
Source: PeerJ. 2022 Nov 1;10:e14328. doi: 10.7717/peerj.14328 (PMC9635359; doi:10.7717/peerj.14328)
Supplement: Supplemental Information 10 — The identification results of wax components of three pears stored at low temperature, the changes of content and the quantitative expression of wax related synthesis and transport genes in this process. [file peerj-10-14328-s010.zip › Raw Data/Quantitative expression data/KCS2_data.xls]

## Sheet: Results
Block Type	96alum
Chemistry	SYBR_GREEN
Experiment File Name	D:\lidan\2017\2018 1 13 PINBI KCS2.eds
Experiment Run End Time	2018-01-13 13:06:39 PM PST
Instrument Type	sds7500
Passive Reference	ROX
Well	Sample Name	Target Name	Task	Reporter	Quencher	RQ	RQ Min	RQ Max	Cт	Cт Mean	Cт SD	ΔCт	ΔCт Mean	ΔCт SE	HK Control ΔCт Mean	HK Control ΔCт SE	ΔΔCт	Automatic Ct Threshold	Ct Threshold	Automatic Baseline	Baseline Start	Baseline End	Efficiency	Tm1	Tm2	Tm3	Comments
A1	YU 0	ACTIN2	UNKNOWN	SYBR	None				24.4472	24.4045	0.0369878							TRUE	0.368122	TRUE	3	18	1	84.5058
A2	YU 0	ACTIN2	UNKNOWN	SYBR	None				24.3829	24.4045	0.0369878							TRUE	0.368122	TRUE	3	18	1	84.6831
A3	YU 0	ACTIN2	UNKNOWN	SYBR	None				24.3833	24.4045	0.0369878							TRUE	0.368122	TRUE	3	18	1	84.6831
A4	YU 0	KCS2	UNKNOWN	SYBR	None	1	0.958998	1.04276	24.78	24.7779	0.00718904		0.373453	0.0217545			0	TRUE	0.269823	TRUE	3	19	1	84.5058
A5	YU 0	KCS2	UNKNOWN	SYBR	None	1	0.958998	1.04276	24.7838	24.7779	0.00718904		0.373453	0.0217545			0	TRUE	0.269823	TRUE	3	19	1	84.5058
A6	YU 0	KCS2	UNKNOWN	SYBR	None	1	0.958998	1.04276	24.7699	24.7779	0.00718904		0.373453	0.0217545			0	TRUE	0.269823	TRUE	3	19	1	84.6831
A7	Y 90	ACTIN2	UNKNOWN	SYBR	None				24.2207	24.2524	0.0334851							TRUE	0.368122	TRUE	3	18	1	84.6831
A8	Y 90	ACTIN2	UNKNOWN	SYBR	None				24.249	24.2524	0.0334851							TRUE	0.368122	TRUE	3	18	1	84.6831
A9	Y 90	ACTIN2	UNKNOWN	SYBR	None				24.2874	24.2524	0.0334851							TRUE	0.368122	TRUE	3	18	1	84.5058
A10	Y 90	KCS2	UNKNOWN	SYBR	None	0.884312	0.816404	0.957869	24.7631	24.8032	0.0636395		0.550824	0.041518			0.177372	TRUE	0.269823	TRUE	3	19	1	84.5058
A11	Y 90	KCS2	UNKNOWN	SYBR	None	0.884312	0.816404	0.957869	24.7699	24.8032	0.0636395		0.550824	0.041518			0.177372	TRUE	0.269823	TRUE	3	19	1	84.3286
A12	Y 90	KCS2	UNKNOWN	SYBR	None	0.884312	0.816404	0.957869	24.8766	24.8032	0.0636395		0.550824	0.041518			0.177372	TRUE	0.269823	TRUE	3	19	1	84.3286
B1	X 0	ACTIN2	UNKNOWN	SYBR	None				24.8008	24.5464	0.220531							TRUE	0.368122	TRUE	3	19	1	84.5058
B2	X 0	ACTIN2	UNKNOWN	SYBR	None				24.4095	24.5464	0.220531							TRUE	0.368122	TRUE	3	18	1	84.6831
B3	X 0	ACTIN2	UNKNOWN	SYBR	None				24.4288	24.5464	0.220531							TRUE	0.368122	TRUE	3	18	1	84.8603
B4	X 0	KCS2	UNKNOWN	SYBR	None	0.982975	0.764688	1.26357	25.0017	24.9446	0.0494453		0.398225	0.130485			0.0247726	TRUE	0.269823	TRUE	3	19	1	84.6831
B5	X 0	KCS2	UNKNOWN	SYBR	None	0.982975	0.764688	1.26357	24.9156	24.9446	0.0494453		0.398225	0.130485			0.0247726	TRUE	0.269823	TRUE	3	19	1	84.6831
B6	X 0	KCS2	UNKNOWN	SYBR	None	0.982975	0.764688	1.26357	24.9165	24.9446	0.0494453		0.398225	0.130485			0.0247726	TRUE	0.269823	TRUE	3	19	1	84.6831
B7	YU 180	ACTIN2	UNKNOWN	SYBR	None				24.8855	24.9198	0.0316954							TRUE	0.368122	TRUE	3	19	1	84.8603
B8	YU 180	ACTIN2	UNKNOWN	SYBR	None				24.9481	24.9198	0.0316954							TRUE	0.368122	TRUE	3	19	1	84.8603
B9	YU 180	ACTIN2	UNKNOWN	SYBR	None				24.9257	24.9198	0.0316954							TRUE	0.368122	TRUE	3	19	1	84.6831
B10	YU 180	KCS2	UNKNOWN	SYBR	None	2.09775	1.96499	2.23949	24.2653	24.2244	0.0495788		-0.695393	0.0339738			-1.06885	TRUE	0.269823	TRUE	3	19	1	84.6831
B11	YU 180	KCS2	UNKNOWN	SYBR	None	2.09775	1.96499	2.23949	24.1693	24.2244	0.0495788		-0.695393	0.0339738			-1.06885	TRUE	0.269823	TRUE	3	19	1	84.5058
B12	YU 180	KCS2	UNKNOWN	SYBR	None	2.09775	1.96499	2.23949	24.2386	24.2244	0.0495788		-0.695393	0.0339738			-1.06885	TRUE	0.269823	TRUE	3	19	1	84.3286
C1	Y 0	ACTIN2	UNKNOWN	SYBR	None				23.921	23.8936	0.0337285							TRUE	0.368122	TRUE	3	18	1	84.8603
C2	Y 0	ACTIN2	UNKNOWN	SYBR	None				23.9039	23.8936	0.0337285							TRUE	0.368122	TRUE	3	18	1	84.8603
C3	Y 0	ACTIN2	UNKNOWN	SYBR	None				23.8559	23.8936	0.0337285							TRUE	0.368122	TRUE	3	18	1	85.0376
C4	Y 0	KCS2	UNKNOWN	SYBR	None	0.699284	0.656506	0.74485	24.8191	24.7831	0.0457178		0.889502	0.0328011			0.516049	TRUE	0.269823	TRUE	3	19	1	84.6831
C5	Y 0	KCS2	UNKNOWN	SYBR	None	0.699284	0.656506	0.74485	24.7985	24.7831	0.0457178		0.889502	0.0328011			0.516049	TRUE	0.269823	TRUE	3	19	1	84.6831
C6	Y 0	KCS2	UNKNOWN	SYBR	None	0.699284	0.656506	0.74485	24.7317	24.7831	0.0457178		0.889502	0.0328011			0.516049	TRUE	0.269823	TRUE	3	19	1	84.8603
C7	X 180	ACTIN2	UNKNOWN	SYBR	None				24.4007	24.4252	0.0591669							TRUE	0.368122	TRUE	3	18	1	85.0376
C8	X 180	ACTIN2	UNKNOWN	SYBR	None				24.3822	24.4252	0.0591669							TRUE	0.368122	TRUE	3	18	1	85.0376
C9	X 180	ACTIN2	UNKNOWN	SYBR	None				24.4927	24.4252	0.0591669							TRUE	0.368122	TRUE	3	18	1	84.8603
C10	X 180	KCS2	UNKNOWN	SYBR	None	0.186503	0.174378	0.19947	27.2097	27.2214	0.0126203		2.79618	0.0349285			2.42273	TRUE	0.269823	TRUE	3	22	1	84.6831
C11	X 180	KCS2	UNKNOWN	SYBR	None	0.186503	0.174378	0.19947	27.2347	27.2214	0.0126203		2.79618	0.0349285			2.42273	TRUE	0.269823	TRUE	3	22	1	84.5058
C12	X 180	KCS2	UNKNOWN	SYBR	None	0.186503	0.174378	0.19947	27.2198	27.2214	0.0126203		2.79618	0.0349285			2.42273	TRUE	0.269823	TRUE	3	22	1	84.3286
D1	YU 45	ACTIN2	UNKNOWN	SYBR	None				25.2759	25.2103	0.0743415							TRUE	0.368122	TRUE	3	19	1	85.0376
D2	YU 45	ACTIN2	UNKNOWN	SYBR	None				25.2255	25.2103	0.0743415							TRUE	0.368122	TRUE	3	19	1	85.0376
D3	YU 45	ACTIN2	UNKNOWN	SYBR	None				25.1296	25.2103	0.0743415							TRUE	0.368122	TRUE	3	19	1	85.0376
D4	YU 45	KCS2	UNKNOWN	SYBR	None	4.65359	4.14286	5.22729	23.4379	23.3654	0.073624		-1.84489	0.0604074			-2.21834	TRUE	0.269823	TRUE	3	18	1	85.2148
D5	YU 45	KCS2	UNKNOWN	SYBR	None	4.65359	4.14286	5.22729	23.3677	23.3654	0.073624		-1.84489	0.0604074			-2.21834	TRUE	0.269823	TRUE	3	18	1	85.2148
D6	YU 45	KCS2	UNKNOWN	SYBR	None	4.65359	4.14286	5.22729	23.2907	23.3654	0.073624		-1.84489	0.0604074			-2.21834	TRUE	0.269823	TRUE	3	18	1	85.2148
D7	Y 180	ACTIN2	UNKNOWN	SYBR	None				23.6435	23.6852	0.0636483							TRUE	0.368122	TRUE	3	18	1	85.2148
D8	Y 180	ACTIN2	UNKNOWN	SYBR	None				23.6537	23.6852	0.0636483							TRUE	0.368122	TRUE	3	18	1	85.0376
D9	Y 180	ACTIN2	UNKNOWN	SYBR	None				23.7585	23.6852	0.0636483							TRUE	0.368122	TRUE	3	18	1	84.8603
D10	Y 180	KCS2	UNKNOWN	SYBR	None	0.713754	0.655917	0.776691	24.4971	24.5452	0.0416313		0.859954	0.04391			0.486501	TRUE	0.269823	TRUE	3	19	1	84.5058
D11	Y 180	KCS2	UNKNOWN	SYBR	None	0.713754	0.655917	0.776691	24.5682	24.5452	0.0416313		0.859954	0.04391			0.486501	TRUE	0.269823	TRUE	3	19	1	84.3286
D12	Y 180	KCS2	UNKNOWN	SYBR	None	0.713754	0.655917	0.776691	24.5702	24.5452	0.0416313		0.859954	0.04391			0.486501	TRUE	0.269823	TRUE	3	19	1	84.1513
E1	X 45	ACTIN2	UNKNOWN	SYBR	None				24.8272	24.7834	0.0433816							TRUE	0.368122	TRUE	3	19	1	84.8603
E2	X 45	ACTIN2	UNKNOWN	SYBR	None				24.7404	24.7834	0.0433816							TRUE	0.368122	TRUE	3	19	1	85.0376
E3	X 45	ACTIN2	UNKNOWN	SYBR	None				24.7826	24.7834	0.0433816							TRUE	0.368122	TRUE	3	19	1	85.0376
E4	X 45	KCS2	UNKNOWN	SYBR	None	0.364041	0.329149	0.402631	26.6495	26.6147	0.07963		1.83128	0.0523542			1.45783	TRUE	0.269823	TRUE	3	21	1	85.2148
E5	X 45	KCS2	UNKNOWN	SYBR	None	0.364041	0.329149	0.402631	26.6709	26.6147	0.07963		1.83128	0.0523542			1.45783	TRUE	0.269823	TRUE	3	21	1	85.2148
E6	X 45	KCS2	UNKNOWN	SYBR	None	0.364041	0.329149	0.402631	26.5235	26.6147	0.07963		1.83128	0.0523542			1.45783	TRUE	0.269823	TRUE	3	21	1	85.2148
E7	YU 270	ACTIN2	UNKNOWN	SYBR	None				24.611	24.6644	0.0491804							TRUE	0.368122	TRUE	3	19	1	85.2148
E8	YU 270	ACTIN2	UNKNOWN	SYBR	None				24.6745	24.6644	0.0491804							TRUE	0.368122	TRUE	3	19	1	85.0376
E9	YU 270	ACTIN2	UNKNOWN	SYBR	None				24.7078	24.6644	0.0491804							TRUE	0.368122	TRUE	3	19	1	84.8603
E10	YU 270	KCS2	UNKNOWN	SYBR	None	0.543444	0.502293	0.587967	25.8592	25.9177	0.0510277		1.25325	0.0409167			0.879796	TRUE	0.269823	TRUE	3	20	1	84.6831
E11	YU 270	KCS2	UNKNOWN	SYBR	None	0.543444	0.502293	0.587967	25.953	25.9177	0.0510277		1.25325	0.0409167			0.879796	TRUE	0.269823	TRUE	3	20	1	84.3286
E12	YU 270	KCS2	UNKNOWN	SYBR	None	0.543444	0.502293	0.587967	25.9409	25.9177	0.0510277		1.25325	0.0409167			0.879796	TRUE	0.269823	TRUE	3	20	1	84.1513
F1	Y 45	ACTIN2	UNKNOWN	SYBR	None				24.4211	24.3866	0.0621133							TRUE	0.368122	TRUE	3	18	1	84.8603
F2	Y 45	ACTIN2	UNKNOWN	SYBR	None				24.4237	24.3866	0.0621133							TRUE	0.368122	TRUE	3	18	1	84.8603
F3	Y 45	ACTIN2	UNKNOWN	SYBR	None				24.3148	24.3866	0.0621133							TRUE	0.368122	TRUE	3	18	1	85.0376
F4	Y 45	KCS2	UNKNOWN	SYBR	None	1.60217	1.47595	1.73919	24.1235	24.08	0.0399522		-0.306577	0.0426389			-0.68003	TRUE	0.269823	TRUE	3	19	1	84.8603
F5	Y 45	KCS2	UNKNOWN	SYBR	None	1.60217	1.47595	1.73919	24.045	24.08	0.0399522		-0.306577	0.0426389			-0.68003	TRUE	0.269823	TRUE	3	18	1	84.8603
F6	Y 45	KCS2	UNKNOWN	SYBR	None	1.60217	1.47595	1.73919	24.0714	24.08	0.0399522		-0.306577	0.0426389			-0.68003	TRUE	0.269823	TRUE	3	19	1	84.8603
F7	X 270	ACTIN2	UNKNOWN	SYBR	None				23.6429	23.6536	0.00933647							TRUE	0.368122	TRUE	3	18	1	85.0376
F8	X 270	ACTIN2	UNKNOWN	SYBR	None				23.6582	23.6536	0.00933647							TRUE	0.368122	TRUE	3	18	1	84.8603
F9	X 270	ACTIN2	UNKNOWN	SYBR	None				23.6597	23.6536	0.00933647							TRUE	0.368122	TRUE	3	18	1	84.8603
F10	X 270	KCS2	UNKNOWN	SYBR	None	0.126006	0.110026	0.144307	26.9848	27.0155	0.121697		3.36189	0.0704685			2.98844	TRUE	0.269823	TRUE	3	22	1	84.6831
F11	X 270	KCS2	UNKNOWN	SYBR	None	0.126006	0.110026	0.144307	26.9121	27.0155	0.121697		3.36189	0.0704685			2.98844	TRUE	0.269823	TRUE	3	21	1	84.5058
F12	X 270	KCS2	UNKNOWN	SYBR	None	0.126006	0.110026	0.144307	27.1496	27.0155	0.121697		3.36189	0.0704685			2.98844	TRUE	0.269823	TRUE	3	22	1	84.3286
G1	YU 90	ACTIN2	UNKNOWN	SYBR	None				25.3695	25.3737	0.0253584							TRUE	0.368122	TRUE	3	19	1	84.6831
G2	YU 90	ACTIN2	UNKNOWN	SYBR	None				25.4008	25.3737	0.0253584							TRUE	0.368122	TRUE	3	19	1	84.6831
G3	YU 90	ACTIN2	UNKNOWN	SYBR	None				25.3506	25.3737	0.0253584							TRUE	0.368122	TRUE	3	19	1	84.8603
G4	YU 90	KCS2	UNKNOWN	SYBR	None	3.30003	3.13428	3.47455	24.063	24.0246	0.0388333		-1.34903	0.0267773			-1.72248	TRUE	0.269823	TRUE	3	19	1	84.8603
G5	YU 90	KCS2	UNKNOWN	SYBR	None	3.30003	3.13428	3.47455	24.0255	24.0246	0.0388333		-1.34903	0.0267773			-1.72248	TRUE	0.269823	TRUE	3	19	1	84.8603
G6	YU 90	KCS2	UNKNOWN	SYBR	None	3.30003	3.13428	3.47455	23.9854	24.0246	0.0388333		-1.34903	0.0267773			-1.72248	TRUE	0.269823	TRUE	3	18	1	84.8603
G7	Y 270	ACTIN2	UNKNOWN	SYBR	None				25.4196	25.4186	0.0484102							TRUE	0.368122	TRUE	3	19	1	84.8603
G8	Y 270	ACTIN2	UNKNOWN	SYBR	None				25.3697	25.4186	0.0484102							TRUE	0.368122	TRUE	3	19	1	84.8603
G9	Y 270	ACTIN2	UNKNOWN	SYBR	None				25.4665	25.4186	0.0484102							TRUE	0.368122	TRUE	3	19	1	84.6831
G10	Y 270	KCS2	UNKNOWN	SYBR	None	1.87675	1.73035	2.03553	24.8206	24.8838	0.0547673		-0.534781	0.0422019			-0.908233	TRUE	0.269823	TRUE	3	19	1	84.6831
G11	Y 270	KCS2	UNKNOWN	SYBR	None	1.87675	1.73035	2.03553	24.9141	24.8838	0.0547673		-0.534781	0.0422019			-0.908233	TRUE	0.269823	TRUE	3	19	1	84.5058
G12	Y 270	KCS2	UNKNOWN	SYBR	None	1.87675	1.73035	2.03553	24.9167	24.8838	0.0547673		-0.534781	0.0422019			-0.908233	TRUE	0.269823	TRUE	3	20	1	84.3286
H1	X 90	ACTIN2	UNKNOWN	SYBR	None				23.9241	23.9154	0.0281639							TRUE	0.368122	TRUE	3	18	1	84.5058
H2	X 90	ACTIN2	UNKNOWN	SYBR	None				23.9383	23.9154	0.0281639							TRUE	0.368122	TRUE	3	18	1	84.6831
H3	X 90	ACTIN2	UNKNOWN	SYBR	None				23.884	23.9154	0.0281639							TRUE	0.368122	TRUE	3	18	1	84.6831
H4	X 90	KCS2	UNKNOWN	SYBR	None	0.378476	0.336258	0.425995	25.7746	25.6906	0.102654		1.77518	0.0614577			1.40173	TRUE	0.269823	TRUE	3	20	1	84.6831
H5	X 90	KCS2	UNKNOWN	SYBR	None	0.378476	0.336258	0.425995	25.721	25.6906	0.102654		1.77518	0.0614577			1.40173	TRUE	0.269823	TRUE	3	20	1	84.6831
H6	X 90	KCS2	UNKNOWN	SYBR	None	0.378476	0.336258	0.425995	25.5762	25.6906	0.102654		1.77518	0.0614577			1.40173	TRUE	0.269823	TRUE	3	20	1	84.6831
Analysis Type	Singleplex
Endogenous Control	ACTIN2
RQ Min/Max Confidence Level	95.0
Reference Sample	YU 0
