# Supplementary material for: Changing surface wax compositions and related gene expression in three cultivars of Chinese pear fruits during cold storage
Source: PeerJ. 2022 Nov 1;10:e14328. doi: 10.7717/peerj.14328 (PMC9635359; doi:10.7717/peerj.14328)
Supplement: Supplemental Information 10 — The identification results of wax components of three pears stored at low temperature, the changes of content and the quantitative expression of wax related synthesis and transport genes in this process. [file peerj-10-14328-s010.zip › Raw Data/Quantitative expression data/LACS2_data.xls]

## Sheet: Results
Block Type	96alum
Chemistry	SYBR_GREEN
Experiment File Name	D:\lidan\2017\2018 1 11 LACS2.eds
Experiment Run End Time	2018-01-11 13:57:00 PM PST
Instrument Type	sds7500
Passive Reference	ROX
Well	Sample Name	Target Name	Task	Reporter	Quencher	RQ	RQ Min	RQ Max	Cт	Cт Mean	Cт SD	ΔCт	ΔCт Mean	ΔCт SE	HK Control ΔCт Mean	HK Control ΔCт SE	ΔΔCт	Automatic Ct Threshold	Ct Threshold	Automatic Baseline	Baseline Start	Baseline End	Efficiency	Tm1	Tm2	Tm3	Comments	HIGHSD
A1	YU 0	ACTIN2	UNKNOWN	SYBR	None				23.9755	23.957	0.0525403							TRUE	0.295537	TRUE	3	18	1	84.5058				N
A2	YU 0	ACTIN2	UNKNOWN	SYBR	None				23.9978	23.957	0.0525403							TRUE	0.295537	TRUE	3	18	1	84.6831				N
A3	YU 0	ACTIN2	UNKNOWN	SYBR	None				23.8977	23.957	0.0525403							TRUE	0.295537	TRUE	3	18	1	84.6831				N
A4	YU 0	LACS2	UNKNOWN	SYBR	None	1	0.895027	1.11729	30.0897	30.0592	0.0848649		6.10218	0.0576268			0	TRUE	0.269989	TRUE	3	25	1	85.7466				N
A5	YU 0	LACS2	UNKNOWN	SYBR	None	1	0.895027	1.11729	29.9633	30.0592	0.0848649		6.10218	0.0576268			0	TRUE	0.269989	TRUE	3	24	1	85.9238				N
A6	YU 0	LACS2	UNKNOWN	SYBR	None	1	0.895027	1.11729	30.1246	30.0592	0.0848649		6.10218	0.0576268			0	TRUE	0.269989	TRUE	3	25	1	85.9238				N
A7	Y 90	ACTIN2	UNKNOWN	SYBR	None				24.197	24.1783	0.0246811							TRUE	0.295537	TRUE	3	19	1	84.6831				N
A8	Y 90	ACTIN2	UNKNOWN	SYBR	None				24.1504	24.1783	0.0246811							TRUE	0.295537	TRUE	3	18	1	84.6831				N
A9	Y 90	ACTIN2	UNKNOWN	SYBR	None				24.1876	24.1783	0.0246811							TRUE	0.295537	TRUE	3	19	1	84.5058				N
A10	Y 90	LACS2	UNKNOWN	SYBR	None	1.17807	0.880722	1.5758	29.8763	30.0441	0.260637		5.86576	0.151152			-0.236423	TRUE	0.269989	TRUE	3	24	1	85.7466				N
A11	Y 90	LACS2	UNKNOWN	SYBR	None	1.17807	0.880722	1.5758	29.9117	30.0441	0.260637		5.86576	0.151152			-0.236423	TRUE	0.269989	TRUE	3	24	1	85.7466				N
A12	Y 90	LACS2	UNKNOWN	SYBR	None	1.17807	0.880722	1.5758	30.3444	30.0441	0.260637		5.86576	0.151152			-0.236423	TRUE	0.269989	TRUE	3	25	1	85.5693				N
B1	X 0	ACTIN2	UNKNOWN	SYBR	None				24.24	24.1642	0.113625							TRUE	0.295537	TRUE	3	19	1	84.6831				N
B2	X 0	ACTIN2	UNKNOWN	SYBR	None				24.219	24.1642	0.113625							TRUE	0.295537	TRUE	3	19	1	84.8603				N
B3	X 0	ACTIN2	UNKNOWN	SYBR	None				24.0336	24.1642	0.113625							TRUE	0.295537	TRUE	3	18	1	84.8603				N
B4	X 0	LACS2	UNKNOWN	SYBR	None	2.16389	1.77171	2.64288	29.1339	29.1528	0.139562		4.98856	0.103904			-1.11363	TRUE	0.269989	TRUE	3	24	1	86.2783				N
B5	X 0	LACS2	UNKNOWN	SYBR	None	2.16389	1.77171	2.64288	29.3008	29.1528	0.139562		4.98856	0.103904			-1.11363	TRUE	0.269989	TRUE	3	24	1	86.2783				N
B6	X 0	LACS2	UNKNOWN	SYBR	None	2.16389	1.77171	2.64288	29.0236	29.1528	0.139562		4.98856	0.103904			-1.11363	TRUE	0.269989	TRUE	3	23	1	86.2783				N
B7	YU 180	ACTIN2	UNKNOWN	SYBR	None				24.7838	24.849	0.0638961							TRUE	0.295537	TRUE	3	19	1	84.8603				N
B8	YU 180	ACTIN2	UNKNOWN	SYBR	None				24.8519	24.849	0.0638961							TRUE	0.295537	TRUE	3	19	1	84.8603				N
B9	YU 180	ACTIN2	UNKNOWN	SYBR	None				24.9115	24.849	0.0638961							TRUE	0.295537	TRUE	3	19	1	84.6831				N
B10	YU 180	LACS2	UNKNOWN	SYBR	None	0.239343	0.193303	0.296349	32.935	33.0141	0.181349		8.16503	0.111011			2.06285	TRUE	0.269989	TRUE	3	27	1	85.7466				N
B11	YU 180	LACS2	UNKNOWN	SYBR	None	0.239343	0.193303	0.296349	33.2215	33.0141	0.181349		8.16503	0.111011			2.06285	TRUE	0.269989	TRUE	3	28	1	85.5693				N
B12	YU 180	LACS2	UNKNOWN	SYBR	None	0.239343	0.193303	0.296349	32.8857	33.0141	0.181349		8.16503	0.111011			2.06285	TRUE	0.269989	TRUE	3	27	1	85.5693				N
C1	Y 0	ACTIN2	UNKNOWN	SYBR	None				23.7774	23.7808	0.0151115							TRUE	0.295537	TRUE	3	18	1	84.8603				N
C2	Y 0	ACTIN2	UNKNOWN	SYBR	None				23.7973	23.7808	0.0151115							TRUE	0.295537	TRUE	3	18	1	84.8603				N
C3	Y 0	ACTIN2	UNKNOWN	SYBR	None				23.7677	23.7808	0.0151115							TRUE	0.295537	TRUE	3	18	1	85.0376				N
C4	Y 0	LACS2	UNKNOWN	SYBR	None	0.692418	0.642398	0.746333	30.3785	30.4133	0.0657711		6.63247	0.0389624			0.530285	TRUE	0.269989	TRUE	3	25	1	86.2783				N
C5	Y 0	LACS2	UNKNOWN	SYBR	None	0.692418	0.642398	0.746333	30.4891	30.4133	0.0657711		6.63247	0.0389624			0.530285	TRUE	0.269989	TRUE	3	25	1	86.2783				N
C6	Y 0	LACS2	UNKNOWN	SYBR	None	0.692418	0.642398	0.746333	30.3722	30.4133	0.0657711		6.63247	0.0389624			0.530285	TRUE	0.269989	TRUE	3	25	1	86.1011				N
C7	X 180	ACTIN2	UNKNOWN	SYBR	None				24.3126	24.3233	0.0381004							TRUE	0.295537	TRUE	3	19	1	85.0376				N
C8	X 180	ACTIN2	UNKNOWN	SYBR	None				24.2917	24.3233	0.0381004							TRUE	0.295537	TRUE	3	19	1	85.0376				N
C9	X 180	ACTIN2	UNKNOWN	SYBR	None				24.3656	24.3233	0.0381004							TRUE	0.295537	TRUE	3	19	1	84.8603				N
C11	X 180	LACS2	UNKNOWN	SYBR	None	0.0838851	0.0562106	0.125185	33.8208	34.0009	0.254769		9.67763	0.181487			3.57544	TRUE	0.269989	TRUE	3	28	1	86.1011				N
C12	X 180	LACS2	UNKNOWN	SYBR	None	0.0838851	0.0562106	0.125185	34.1811	34.0009	0.254769		9.67763	0.181487			3.57544	TRUE	0.269989	TRUE	3	29	1	85.9238				N
D1	YU 45	ACTIN2	UNKNOWN	SYBR	None				25.2333	25.2153	0.0330418							TRUE	0.295537	TRUE	3	20	1	85.0376				N
D2	YU 45	ACTIN2	UNKNOWN	SYBR	None				25.2355	25.2153	0.0330418							TRUE	0.295537	TRUE	3	20	1	85.0376				N
D3	YU 45	ACTIN2	UNKNOWN	SYBR	None				25.1772	25.2153	0.0330418							TRUE	0.295537	TRUE	3	20	1	85.2148				N
D4	YU 45	LACS2	UNKNOWN	SYBR	None	0.14296	0.0825991	0.247432	34.6643	34.1238	0.492608		8.9085	0.285046			2.80631	TRUE	0.269989	TRUE	3	29	1	86.2783				N
D5	YU 45	LACS2	UNKNOWN	SYBR	None	0.14296	0.0825991	0.247432	33.7001	34.1238	0.492608		8.9085	0.285046			2.80631	TRUE	0.269989	TRUE	3	28	1	86.4556				N
D6	YU 45	LACS2	UNKNOWN	SYBR	None	0.14296	0.0825991	0.247432	34.007	34.1238	0.492608		8.9085	0.285046			2.80631	TRUE	0.269989	TRUE	3	28	1	86.2783				N
D7	Y 180	ACTIN2	UNKNOWN	SYBR	None				23.4695	23.5307	0.105487							TRUE	0.295537	TRUE	3	18	1	85.2148				N
D8	Y 180	ACTIN2	UNKNOWN	SYBR	None				23.4889	23.5307	0.105487							TRUE	0.295537	TRUE	3	18	1	85.0376				N
D9	Y 180	ACTIN2	UNKNOWN	SYBR	None				23.6325	23.5307	0.105487							TRUE	0.295537	TRUE	3	18	1	84.8603				N
D10	Y 180	LACS2	UNKNOWN	SYBR	None	0.135327	0.109175	0.167743	32.7003	32.5183	0.323836		8.98767	0.139043			2.88548	TRUE	0.269989	TRUE	3	27	1	85.9238				N
D11	Y 180	LACS2	UNKNOWN	SYBR	None	0.135327	0.109175	0.167743	32.2979	32.5183	0.323836		8.98767	0.139043			2.88548	TRUE	0.269989	TRUE	3	27	1	85.7466				N
D12	Y 180	LACS2	UNKNOWN	SYBR	None	0.135327	0.109175	0.167743	32.5396	32.5183	0.323836		8.98767	0.139043			2.88548	TRUE	0.269989	TRUE	3	27	1	85.5693				N
E1	X 45	ACTIN2	UNKNOWN	SYBR	None				24.3347	24.3632	0.0260798							TRUE	0.295537	TRUE	3	19	1	85.0376				N
E2	X 45	ACTIN2	UNKNOWN	SYBR	None				24.3692	24.3632	0.0260798							TRUE	0.295537	TRUE	3	19	1	85.0376				N
E3	X 45	ACTIN2	UNKNOWN	SYBR	None				24.3858	24.3632	0.0260798							TRUE	0.295537	TRUE	3	19	1	85.0376				N
E4	X 45	LACS2	UNKNOWN	SYBR	None	0.0974418	0.0556555	0.170601	33.8743	33.8247	0.503396		9.4615	0.291025			3.35932	TRUE	0.269989	TRUE	3	28	1	86.4556				Y
E5	X 45	LACS2	UNKNOWN	SYBR	None	0.0974418	0.0556555	0.170601	33.2984	33.8247	0.503396		9.4615	0.291025			3.35932	TRUE	0.269989	TRUE	3	28	1	86.4556				Y
E6	X 45	LACS2	UNKNOWN	SYBR	None	0.0974418	0.0556555	0.170601	34.3015	33.8247	0.503396		9.4615	0.291025			3.35932	TRUE	0.269989	TRUE	3	29	1	86.6328				Y
E7	YU 270	ACTIN2	UNKNOWN	SYBR	None				24.4034	24.4556	0.0454937							TRUE	0.295537	TRUE	3	19	1	85.2148				N
E8	YU 270	ACTIN2	UNKNOWN	SYBR	None				24.4767	24.4556	0.0454937							TRUE	0.295537	TRUE	3	19	1	85.0376				N
E9	YU 270	ACTIN2	UNKNOWN	SYBR	None				24.4867	24.4556	0.0454937							TRUE	0.295537	TRUE	3	19	1	85.0376				N
E10	YU 270	LACS2	UNKNOWN	SYBR	None	0.0959722	0.0478489	0.192495	34.2534	33.939	0.444666		9.48342	0.315522			3.38124	TRUE	0.269989	TRUE	3	29	1	85.9238				N
E12	YU 270	LACS2	UNKNOWN	SYBR	None	0.0959722	0.0478489	0.192495	33.6246	33.939	0.444666		9.48342	0.315522			3.38124	TRUE	0.269989	TRUE	3	28	1	85.5693				N
F1	Y 45	ACTIN2	UNKNOWN	SYBR	None				24.0521	24.05	0.118614							TRUE	0.295537	TRUE	3	18	1	84.8603				N
F2	Y 45	ACTIN2	UNKNOWN	SYBR	None				24.1675	24.05	0.118614							TRUE	0.295537	TRUE	3	19	1	84.8603				N
F3	Y 45	ACTIN2	UNKNOWN	SYBR	None				23.9303	24.05	0.118614							TRUE	0.295537	TRUE	3	18	1	85.0376				N
F4	Y 45	LACS2	UNKNOWN	SYBR	None	0.0427444	0.028132	0.0649468	35.1113	34.7003	0.357328		10.6503	0.217373			4.54812	TRUE	0.269989	TRUE	3	30	1	86.2783				N
F5	Y 45	LACS2	UNKNOWN	SYBR	None	0.0427444	0.028132	0.0649468	34.5257	34.7003	0.357328		10.6503	0.217373			4.54812	TRUE	0.269989	TRUE	3	29	1	86.2783				N
F6	Y 45	LACS2	UNKNOWN	SYBR	None	0.0427444	0.028132	0.0649468	34.4638	34.7003	0.357328		10.6503	0.217373			4.54812	TRUE	0.269989	TRUE	3	29	1	86.2783				N
F7	Y 180	ACTIN2	UNKNOWN	SYBR	None				23.4166	23.5307	0.105487							TRUE	0.295537	TRUE	3	18	1	85.0376				N
F8	Y 180	ACTIN2	UNKNOWN	SYBR	None				23.4877	23.5307	0.105487							TRUE	0.295537	TRUE	3	18	1	85.0376				N
F9	Y 180	ACTIN2	UNKNOWN	SYBR	None				23.6886	23.5307	0.105487							TRUE	0.295537	TRUE	3	18	1	84.8603				N
F10	Y 180	LACS2	UNKNOWN	SYBR	None	0.135327	0.109175	0.167743	32.1907	32.5183	0.323836		8.98767	0.139043			2.88548	TRUE	0.269989	TRUE	3	27	1	86.1011				N
F11	Y 180	LACS2	UNKNOWN	SYBR	None	0.135327	0.109175	0.167743	32.3197	32.5183	0.323836		8.98767	0.139043			2.88548	TRUE	0.269989	TRUE	3	27	1	85.9238				N
F12	Y 180	LACS2	UNKNOWN	SYBR	None	0.135327	0.109175	0.167743	33.0618	32.5183	0.323836		8.98767	0.139043			2.88548	TRUE	0.269989	TRUE	3	27	1	85.7466				N
G1	YU 90	ACTIN2	UNKNOWN	SYBR	None				25.2283	25.1903	0.0338644							TRUE	0.295537	TRUE	3	20	1	84.6831				N
G2	YU 90	ACTIN2	UNKNOWN	SYBR	None				25.1794	25.1903	0.0338644							TRUE	0.295537	TRUE	3	19	1	84.8603				N
G3	YU 90	ACTIN2	UNKNOWN	SYBR	None				25.1633	25.1903	0.0338644							TRUE	0.295537	TRUE	3	19	1	84.8603				N
G4	YU 90	LACS2	UNKNOWN	SYBR	None	0.281103	0.172721	0.457494	33.2762	33.1233	0.437032		7.93301	0.253077			1.83083	TRUE	0.269989	TRUE	3	28	1	86.1011				N
G5	YU 90	LACS2	UNKNOWN	SYBR	None	0.281103	0.172721	0.457494	32.6304	33.1233	0.437032		7.93301	0.253077			1.83083	TRUE	0.269989	TRUE	3	27	1	86.1011				N
G6	YU 90	LACS2	UNKNOWN	SYBR	None	0.281103	0.172721	0.457494	33.4634	33.1233	0.437032		7.93301	0.253077			1.83083	TRUE	0.269989	TRUE	3	28	1	86.1011				N
G7	Y 270	ACTIN2	UNKNOWN	SYBR	None				25.2256	25.158	0.0586531							TRUE	0.295537	TRUE	3	20	1	84.8603				N
G8	Y 270	ACTIN2	UNKNOWN	SYBR	None				25.1279	25.158	0.0586531							TRUE	0.295537	TRUE	3	19	1	84.8603				N
G9	Y 270	ACTIN2	UNKNOWN	SYBR	None				25.1205	25.158	0.0586531							TRUE	0.295537	TRUE	3	19	1	84.6831				N
G11	Y 270	LACS2	UNKNOWN	SYBR	None	0.703169	0.652518	0.757751	31.7696	31.7682	0.00190032		6.61024	0.03389			0.508057	TRUE	0.269989	TRUE	3	26	1	85.9238				N
G12	Y 270	LACS2	UNKNOWN	SYBR	None	0.703169	0.652518	0.757751	31.7669	31.7682	0.00190032		6.61024	0.03389			0.508057	TRUE	0.269989	TRUE	3	26	1	85.5693				N
H1	X 90	ACTIN2	UNKNOWN	SYBR	None				23.7928	23.7802	0.0136264							TRUE	0.295537	TRUE	3	18	1	84.5058				N
H2	X 90	ACTIN2	UNKNOWN	SYBR	None				23.7821	23.7802	0.0136264							TRUE	0.295537	TRUE	3	18	1	84.6831				N
H3	X 90	ACTIN2	UNKNOWN	SYBR	None				23.7657	23.7802	0.0136264							TRUE	0.295537	TRUE	3	18	1	84.6831				N
H4	X 90	LACS2	UNKNOWN	SYBR	None	0.171987	0.133155	0.222143	32.4213	32.422	0.229913		8.64181	0.132973			2.53963	TRUE	0.269989	TRUE	3	27	1	86.1011				N
H5	X 90	LACS2	UNKNOWN	SYBR	None	0.171987	0.133155	0.222143	32.6523	32.422	0.229913		8.64181	0.132973			2.53963	TRUE	0.269989	TRUE	3	27	1	86.1011				N
H6	X 90	LACS2	UNKNOWN	SYBR	None	0.171987	0.133155	0.222143	32.1925	32.422	0.229913		8.64181	0.132973			2.53963	TRUE	0.269989	TRUE	3	27	1	86.1011				N
Analysis Type	Singleplex
Endogenous Control	ACTIN2
RQ Min/Max Confidence Level	95.0
Reference Sample	YU 0
