# Supplementary material for: Changing surface wax compositions and related gene expression in three cultivars of Chinese pear fruits during cold storage
Source: PeerJ. 2022 Nov 1;10:e14328. doi: 10.7717/peerj.14328 (PMC9635359; doi:10.7717/peerj.14328)
Supplement: Supplemental Information 10 — The identification results of wax components of three pears stored at low temperature, the changes of content and the quantitative expression of wax related synthesis and transport genes in this process. [file peerj-10-14328-s010.zip › Raw Data/Quantitative expression data/LTP3_data.xls]

## Sheet: Results
Block Type	96alum
Chemistry	SYBR_GREEN
Experiment File Name	D:\lidan\2017\2018 1 11 PINBI LTP3.eds
Experiment Run End Time	2018-01-11 12:07:59 PM PST
Instrument Type	sds7500
Passive Reference	ROX
Well	Sample Name	Target Name	Task	Reporter	Quencher	RQ	RQ Min	RQ Max	Cт	Cт Mean	Cт SD	ΔCт	ΔCт Mean	ΔCт SE	HK Control ΔCт Mean	HK Control ΔCт SE	ΔΔCт	Automatic Ct Threshold	Ct Threshold	Automatic Baseline	Baseline Start	Baseline End	Efficiency	Tm1	Tm2	Tm3	Comments
A1	YU 0	ACTIN2	UNKNOWN	SYBR	None				23.8063	23.7656	0.077909							TRUE	0.269787	TRUE	3	18	1	84.5831
A2	YU 0	ACTIN2	UNKNOWN	SYBR	None				23.8147	23.7656	0.077909							TRUE	0.269787	TRUE	3	18	1	84.5831
A3	YU 0	ACTIN2	UNKNOWN	SYBR	None				23.6757	23.7656	0.077909							TRUE	0.269787	TRUE	3	18	1	84.5831
A4	YU 0	LTP3	UNKNOWN	SYBR	None	1	0.892869	1.11998	17.1987	17.1228	0.0658102		-6.64282	0.0588807			0	TRUE	0.288852	TRUE	3	11	1	87.0646
A5	YU 0	LTP3	UNKNOWN	SYBR	None	1	0.892869	1.11998	17.0858	17.1228	0.0658102		-6.64282	0.0588807			0	TRUE	0.288852	TRUE	3	11	1	87.0646
A6	YU 0	LTP3	UNKNOWN	SYBR	None	1	0.892869	1.11998	17.0837	17.1228	0.0658102		-6.64282	0.0588807			0	TRUE	0.288852	TRUE	3	11	1	87.0646
A7	Y 90	ACTIN2	UNKNOWN	SYBR	None				23.885	23.9503	0.0672913							TRUE	0.269787	TRUE	3	18	1	84.7603
A8	Y 90	ACTIN2	UNKNOWN	SYBR	None				23.9466	23.9503	0.0672913							TRUE	0.269787	TRUE	3	18	1	84.5831
A9	Y 90	ACTIN2	UNKNOWN	SYBR	None				24.0194	23.9503	0.0672913							TRUE	0.269787	TRUE	3	19	1	84.5831
A10	Y 90	LTP3	UNKNOWN	SYBR	None	0.139904	0.12076	0.162083	20.0386	20.145	0.114066		-3.80533	0.0764619			2.83749	TRUE	0.288852	TRUE	3	14	1	86.7101
A11	Y 90	LTP3	UNKNOWN	SYBR	None	0.139904	0.12076	0.162083	20.131	20.145	0.114066		-3.80533	0.0764619			2.83749	TRUE	0.288852	TRUE	3	14	1	86.7101
A12	Y 90	LTP3	UNKNOWN	SYBR	None	0.139904	0.12076	0.162083	20.2654	20.145	0.114066		-3.80533	0.0764619			2.83749	TRUE	0.288852	TRUE	3	14	1	86.5328
B1	X 0	ACTIN2	UNKNOWN	SYBR	None				23.9458	23.98	0.0869945							TRUE	0.269787	TRUE	3	19	1	84.7603
B2	X 0	ACTIN2	UNKNOWN	SYBR	None				23.9152	23.98	0.0869945							TRUE	0.269787	TRUE	3	18	1	84.7603
B3	X 0	ACTIN2	UNKNOWN	SYBR	None				24.0788	23.98	0.0869945							TRUE	0.269787	TRUE	3	19	1	84.7603
B4	X 0	LTP3	UNKNOWN	SYBR	None	0.418159	0.375563	0.465585	18.6351	18.595	0.0422049		-5.38494	0.055825			1.25788	TRUE	0.288852	TRUE	3	13	1	87.2418
B5	X 0	LTP3	UNKNOWN	SYBR	None	0.418159	0.375563	0.465585	18.599	18.595	0.0422049		-5.38494	0.055825			1.25788	TRUE	0.288852	TRUE	3	13	1	87.2418
B6	X 0	LTP3	UNKNOWN	SYBR	None	0.418159	0.375563	0.465585	18.5509	18.595	0.0422049		-5.38494	0.055825			1.25788	TRUE	0.288852	TRUE	3	13	1	87.2418
B7	YU 180	ACTIN2	UNKNOWN	SYBR	None				24.6505	24.6642	0.0144278							TRUE	0.269787	TRUE	3	19	1	84.9376
B8	YU 180	ACTIN2	UNKNOWN	SYBR	None				24.6792	24.6642	0.0144278							TRUE	0.269787	TRUE	3	19	1	84.7603
B9	YU 180	ACTIN2	UNKNOWN	SYBR	None				24.6629	24.6642	0.0144278							TRUE	0.269787	TRUE	3	19	1	84.7603
B10	YU 180	LTP3	UNKNOWN	SYBR	None	0.0936062	0.0848822	0.103227	21.4364	21.4386	0.08686		-3.22556	0.0508357			3.41725	TRUE	0.288852	TRUE	3	16	1	86.8873
B11	YU 180	LTP3	UNKNOWN	SYBR	None	0.0936062	0.0848822	0.103227	21.5266	21.4386	0.08686		-3.22556	0.0508357			3.41725	TRUE	0.288852	TRUE	3	16	1	86.8873
B12	YU 180	LTP3	UNKNOWN	SYBR	None	0.0936062	0.0848822	0.103227	21.3529	21.4386	0.08686		-3.22556	0.0508357			3.41725	TRUE	0.288852	TRUE	3	16	1	86.7101
C1	Y 0	ACTIN2	UNKNOWN	SYBR	None				23.7064	23.7654	0.14993							TRUE	0.269787	TRUE	3	18	1	84.9376
C2	Y 0	ACTIN2	UNKNOWN	SYBR	None				23.9358	23.7654	0.14993							TRUE	0.269787	TRUE	3	18	1	84.9376
C3	Y 0	ACTIN2	UNKNOWN	SYBR	None				23.6539	23.7654	0.14993							TRUE	0.269787	TRUE	3	18	1	84.9376
C4	Y 0	LTP3	UNKNOWN	SYBR	None	0.440496	0.369127	0.525663	18.3666	18.3054	0.0531899		-5.46002	0.0918478			1.1828	TRUE	0.288852	TRUE	3	13	1	87.2418
C5	Y 0	LTP3	UNKNOWN	SYBR	None	0.440496	0.369127	0.525663	18.2793	18.3054	0.0531899		-5.46002	0.0918478			1.1828	TRUE	0.288852	TRUE	3	13	1	87.2418
C6	Y 0	LTP3	UNKNOWN	SYBR	None	0.440496	0.369127	0.525663	18.2703	18.3054	0.0531899		-5.46002	0.0918478			1.1828	TRUE	0.288852	TRUE	3	13	1	87.2418
C7	X 180	ACTIN2	UNKNOWN	SYBR	None				24.0171	24.0861	0.0763888							TRUE	0.269787	TRUE	3	19	1	85.1148
C8	X 180	ACTIN2	UNKNOWN	SYBR	None				24.0729	24.0861	0.0763888							TRUE	0.269787	TRUE	3	19	1	84.9376
C9	X 180	ACTIN2	UNKNOWN	SYBR	None				24.1682	24.0861	0.0763888							TRUE	0.269787	TRUE	3	19	1	84.9376
C10	X 180	LTP3	UNKNOWN	SYBR	None	0.0355829	0.0232196	0.054529	21.9672	22.2559	0.376514		-1.83014	0.221809			4.81267	TRUE	0.288852	TRUE	3	16	1	87.0646
C11	X 180	LTP3	UNKNOWN	SYBR	None	0.0355829	0.0232196	0.054529	22.6818	22.2559	0.376514		-1.83014	0.221809			4.81267	TRUE	0.288852	TRUE	3	17	1	86.8873
C12	X 180	LTP3	UNKNOWN	SYBR	None	0.0355829	0.0232196	0.054529	22.1189	22.2559	0.376514		-1.83014	0.221809			4.81267	TRUE	0.288852	TRUE	3	17	1	86.7101
D1	YU 45	ACTIN2	UNKNOWN	SYBR	None				25.0395	25.1342	0.0820794							TRUE	0.269787	TRUE	3	20	1	84.9376
D2	YU 45	ACTIN2	UNKNOWN	SYBR	None				25.1861	25.1342	0.0820794							TRUE	0.269787	TRUE	3	20	1	85.1148
D3	YU 45	ACTIN2	UNKNOWN	SYBR	None				25.1768	25.1342	0.0820794							TRUE	0.269787	TRUE	3	20	1	85.1148
D4	YU 45	LTP3	UNKNOWN	SYBR	None	0.190794	0.172691	0.210796	20.9199	20.8813	0.0362445		-4.25291	0.0518031			2.38991	TRUE	0.288852	TRUE	3	15	1	87.5963
D5	YU 45	LTP3	UNKNOWN	SYBR	None	0.190794	0.172691	0.210796	20.8759	20.8813	0.0362445		-4.25291	0.0518031			2.38991	TRUE	0.288852	TRUE	3	15	1	87.5963
D6	YU 45	LTP3	UNKNOWN	SYBR	None	0.190794	0.172691	0.210796	20.848	20.8813	0.0362445		-4.25291	0.0518031			2.38991	TRUE	0.288852	TRUE	3	15	1	87.5963
D7	Y 180	ACTIN2	UNKNOWN	SYBR	None				23.1506	23.2783	0.117291							TRUE	0.269787	TRUE	3	18	1	85.1148
D8	Y 180	ACTIN2	UNKNOWN	SYBR	None				23.3031	23.2783	0.117291							TRUE	0.269787	TRUE	3	18	1	85.1148
D9	Y 180	ACTIN2	UNKNOWN	SYBR	None				23.3813	23.2783	0.117291							TRUE	0.269787	TRUE	3	18	1	84.9376
D10	Y 180	LTP3	UNKNOWN	SYBR	None	0.247993	0.202705	0.3034	18.5663	18.6471	0.138493		-4.63119	0.104782			2.01163	TRUE	0.288852	TRUE	3	13	1	86.8873
D11	Y 180	LTP3	UNKNOWN	SYBR	None	0.247993	0.202705	0.3034	18.5681	18.6471	0.138493		-4.63119	0.104782			2.01163	TRUE	0.288852	TRUE	3	13	1	86.7101
D12	Y 180	LTP3	UNKNOWN	SYBR	None	0.247993	0.202705	0.3034	18.807	18.6471	0.138493		-4.63119	0.104782			2.01163	TRUE	0.288852	TRUE	3	13	1	86.5328
E1	X 45	ACTIN2	UNKNOWN	SYBR	None				24.1943	24.3121	0.158835							TRUE	0.269787	TRUE	3	19	1	84.9376
E2	X 45	ACTIN2	UNKNOWN	SYBR	None				24.4928	24.3121	0.158835							TRUE	0.269787	TRUE	3	19	1	85.1148
E3	X 45	ACTIN2	UNKNOWN	SYBR	None				24.2494	24.3121	0.158835							TRUE	0.269787	TRUE	3	19	1	85.1148
E4	X 45	LTP3	UNKNOWN	SYBR	None	0.0735071	0.059567	0.0907094	21.5316	21.4353	0.102898		-2.87684	0.109265			3.76597	TRUE	0.288852	TRUE	3	16	1	87.5963
E5	X 45	LTP3	UNKNOWN	SYBR	None	0.0735071	0.059567	0.0907094	21.4475	21.4353	0.102898		-2.87684	0.109265			3.76597	TRUE	0.288852	TRUE	3	16	1	87.5963
E6	X 45	LTP3	UNKNOWN	SYBR	None	0.0735071	0.059567	0.0907094	21.3269	21.4353	0.102898		-2.87684	0.109265			3.76597	TRUE	0.288852	TRUE	3	16	1	87.5963
E7	YU 270	ACTIN2	UNKNOWN	SYBR	None				24.2014	24.2528	0.0507756							TRUE	0.269787	TRUE	3	19	1	85.1148
E8	YU 270	ACTIN2	UNKNOWN	SYBR	None				24.2539	24.2528	0.0507756							TRUE	0.269787	TRUE	3	19	1	85.1148
E9	YU 270	ACTIN2	UNKNOWN	SYBR	None				24.303	24.2528	0.0507756							TRUE	0.269787	TRUE	3	19	1	84.9376
E10	YU 270	LTP3	UNKNOWN	SYBR	None	0.318368	0.27706	0.365835	19.1521	19.2612	0.114308		-4.99158	0.0722136			1.65123	TRUE	0.288852	TRUE	3	14	1	86.8873
E11	YU 270	LTP3	UNKNOWN	SYBR	None	0.318368	0.27706	0.365835	19.2514	19.2612	0.114308		-4.99158	0.0722136			1.65123	TRUE	0.288852	TRUE	3	14	1	86.7101
E12	YU 270	LTP3	UNKNOWN	SYBR	None	0.318368	0.27706	0.365835	19.3801	19.2612	0.114308		-4.99158	0.0722136			1.65123	TRUE	0.288852	TRUE	3	14	1	86.5328
F1	Y 45	ACTIN2	UNKNOWN	SYBR	None				23.941	23.9838	0.130486							TRUE	0.269787	TRUE	3	18	1	84.7603
F2	Y 45	ACTIN2	UNKNOWN	SYBR	None				24.1303	23.9838	0.130486							TRUE	0.269787	TRUE	3	19	1	84.9376
F3	Y 45	ACTIN2	UNKNOWN	SYBR	None				23.8801	23.9838	0.130486							TRUE	0.269787	TRUE	3	18	1	84.9376
F4	Y 45	LTP3	UNKNOWN	SYBR	None	0.691554	0.587966	0.813391	17.8997	17.8731	0.0655952		-6.11073	0.0843194			0.532087	TRUE	0.288852	TRUE	3	12	1	87.2418
F5	Y 45	LTP3	UNKNOWN	SYBR	None	0.691554	0.587966	0.813391	17.9212	17.8731	0.0655952		-6.11073	0.0843194			0.532087	TRUE	0.288852	TRUE	3	12	1	87.2418
F6	Y 45	LTP3	UNKNOWN	SYBR	None	0.691554	0.587966	0.813391	17.7984	17.8731	0.0655952		-6.11073	0.0843194			0.532087	TRUE	0.288852	TRUE	3	12	1	87.2418
F7	X 270	ACTIN2	UNKNOWN	SYBR	None				23.2337	23.3144	0.0745623							TRUE	0.269787	TRUE	3	18	1	85.1148
F8	X 270	ACTIN2	UNKNOWN	SYBR	None				23.329	23.3144	0.0745623							TRUE	0.269787	TRUE	3	18	1	84.9376
F9	X 270	ACTIN2	UNKNOWN	SYBR	None				23.3806	23.3144	0.0745623							TRUE	0.269787	TRUE	3	18	1	84.9376
F10	X 270	LTP3	UNKNOWN	SYBR	None	0.0124537	0.0108786	0.0142567	22.9168	22.9989	0.0961761		-0.315531	0.07026			6.32729	TRUE	0.288852	TRUE	3	17	1	87.0646
F11	X 270	LTP3	UNKNOWN	SYBR	None	0.0124537	0.0108786	0.0142567	22.9752	22.9989	0.0961761		-0.315531	0.07026			6.32729	TRUE	0.288852	TRUE	3	17	1	86.8873
F12	X 270	LTP3	UNKNOWN	SYBR	None	0.0124537	0.0108786	0.0142567	23.1047	22.9989	0.0961761		-0.315531	0.07026			6.32729	TRUE	0.288852	TRUE	3	17	1	86.7101
G1	YU 90	ACTIN2	UNKNOWN	SYBR	None				24.9971	25.0331	0.0420266							TRUE	0.269787	TRUE	3	19	1	84.5831
G2	YU 90	ACTIN2	UNKNOWN	SYBR	None				25.023	25.0331	0.0420266							TRUE	0.269787	TRUE	3	20	1	84.7603
G3	YU 90	ACTIN2	UNKNOWN	SYBR	None				25.0793	25.0331	0.0420266							TRUE	0.269787	TRUE	3	19	1	84.7603
G4	YU 90	LTP3	UNKNOWN	SYBR	None	0.143603	0.123184	0.167408	21.2291	21.1902	0.16518		-3.84298	0.0860805			2.79984	TRUE	0.288852	TRUE	3	16	1	87.2418
G5	YU 90	LTP3	UNKNOWN	SYBR	None	0.143603	0.123184	0.167408	21.0063	21.1902	0.16518		-3.84298	0.0860805			2.79984	TRUE	0.288852	TRUE	3	15	1	87.2418
G6	YU 90	LTP3	UNKNOWN	SYBR	None	0.143603	0.123184	0.167408	21.1283	21.1902	0.16518		-3.84298	0.0860805			2.79984	TRUE	0.288852	TRUE	3	15	1	87.2418
G7	Y 270	ACTIN2	UNKNOWN	SYBR	None				24.8958	24.9138	0.062992							TRUE	0.269787	TRUE	3	19	1	84.9376
G8	Y 270	ACTIN2	UNKNOWN	SYBR	None				24.8618	24.9138	0.062992							TRUE	0.269787	TRUE	3	19	1	84.7603
G9	Y 270	ACTIN2	UNKNOWN	SYBR	None				24.9839	24.9138	0.062992							TRUE	0.269787	TRUE	3	20	1	84.7603
G10	Y 270	LTP3	UNKNOWN	SYBR	None	0.290392	0.24655	0.342029	19.9545	20.0549	0.133152		-4.85889	0.0850438			1.78393	TRUE	0.288852	TRUE	3	14	1	86.8873
G11	Y 270	LTP3	UNKNOWN	SYBR	None	0.290392	0.24655	0.342029	20.0043	20.0549	0.133152		-4.85889	0.0850438			1.78393	TRUE	0.288852	TRUE	3	14	1	86.7101
G12	Y 270	LTP3	UNKNOWN	SYBR	None	0.290392	0.24655	0.342029	20.206	20.0549	0.133152		-4.85889	0.0850438			1.78393	TRUE	0.288852	TRUE	3	15	1	86.5328
H1	X 90	ACTIN2	UNKNOWN	SYBR	None				23.5864	23.6159	0.0272934							TRUE	0.269787	TRUE	3	18	1	84.5831
H2	X 90	ACTIN2	UNKNOWN	SYBR	None				23.6403	23.6159	0.0272934							TRUE	0.269787	TRUE	3	18	1	84.5831
H3	X 90	ACTIN2	UNKNOWN	SYBR	None				23.621	23.6159	0.0272934							TRUE	0.269787	TRUE	3	18	1	84.5831
H4	X 90	LTP3	UNKNOWN	SYBR	None	0.0401876	0.0360489	0.0448016	21.7147	21.6102	0.0939316		-2.00571	0.0564744			4.6371	TRUE	0.288852	TRUE	3	16	1	87.0646
H5	X 90	LTP3	UNKNOWN	SYBR	None	0.0401876	0.0360489	0.0448016	21.583	21.6102	0.0939316		-2.00571	0.0564744			4.6371	TRUE	0.288852	TRUE	3	16	1	87.0646
H6	X 90	LTP3	UNKNOWN	SYBR	None	0.0401876	0.0360489	0.0448016	21.5328	21.6102	0.0939316		-2.00571	0.0564744			4.6371	TRUE	0.288852	TRUE	3	16	1	87.0646
H12	YU 90	LTP3	UNKNOWN	SYBR	None	0.143603	0.123184	0.167408	21.3968	21.1902	0.16518		-3.84298	0.0860805			2.79984	TRUE	0.288852	TRUE	3	15	1	86.5328
Analysis Type	Singleplex
Endogenous Control	ACTIN2
RQ Min/Max Confidence Level	95.0
Reference Sample	YU 0
