# Supplementary material for: Changing surface wax compositions and related gene expression in three cultivars of Chinese pear fruits during cold storage
Source: PeerJ. 2022 Nov 1;10:e14328. doi: 10.7717/peerj.14328 (PMC9635359; doi:10.7717/peerj.14328)
Supplement: Supplemental Information 10 — The identification results of wax components of three pears stored at low temperature, the changes of content and the quantitative expression of wax related synthesis and transport genes in this process. [file peerj-10-14328-s010.zip › Raw Data/Quantitative expression data/LTP4_data.xls]

## Sheet: Results
Block Type	96alum
Chemistry	SYBR_GREEN
Experiment File Name	D:\lidan\2017\2017 12 27 LTP4.eds
Experiment Run End Time	2017-12-27 14:17:15 PM PST
Instrument Type	sds7500
Passive Reference	ROX
Well	Sample Name	Target Name	Task	Reporter	Quencher	RQ	RQ Min	RQ Max	Cт	Cт Mean	Cт SD	ΔCт	ΔCт Mean	ΔCт SE	HK Control ΔCт Mean	HK Control ΔCт SE	ΔΔCт	Automatic Ct Threshold	Ct Threshold	Automatic Baseline	Baseline Start	Baseline End	Efficiency	Tm1	Tm2	Tm3	Comments
A1	YU 0	ACTIN2	UNKNOWN	SYBR	None				24.553	24.4936	0.0603194							TRUE	0.299645	TRUE	3	19	1	84.5455
A2	YU 0	ACTIN2	UNKNOWN	SYBR	None				24.4324	24.4936	0.0603194							TRUE	0.299645	TRUE	3	19	1	84.723
A3	YU 0	ACTIN2	UNKNOWN	SYBR	None				24.4952	24.4936	0.0603194							TRUE	0.299645	TRUE	3	19	1	84.723
A4	YU 0	LTP4	UNKNOWN	SYBR	None	1	0.860166	1.16257	26.9687	26.8429	0.121409		2.34937	0.0782702			0	TRUE	0.215795	TRUE	3	21	1	87.031
A5	YU 0	LTP4	UNKNOWN	SYBR	None	1	0.860166	1.16257	26.8336	26.8429	0.121409		2.34937	0.0782702			0	TRUE	0.215795	TRUE	3	21	1	87.2086
A6	YU 0	LTP4	UNKNOWN	SYBR	None	1	0.860166	1.16257	26.7264	26.8429	0.121409		2.34937	0.0782702			0	TRUE	0.215795	TRUE	3	21	1	87.2086
A7	Y 90	ACTIN2	UNKNOWN	SYBR	None				23.9447	23.9926	0.0414677							TRUE	0.299645	TRUE	3	18	1	84.723
A8	Y 90	ACTIN2	UNKNOWN	SYBR	None				24.0179	23.9926	0.0414677							TRUE	0.299645	TRUE	3	18	1	84.723
A9	Y 90	ACTIN2	UNKNOWN	SYBR	None				24.0151	23.9926	0.0414677							TRUE	0.299645	TRUE	3	18	1	84.5455
A10	Y 90	LTP4	UNKNOWN	SYBR	None	1.23747	1.03353	1.48164	25.8757	26.0345	0.156684		2.04198	0.093576			-0.30739	TRUE	0.215795	TRUE	3	20	1	86.4984
A11	Y 90	LTP4	UNKNOWN	SYBR	None	1.23747	1.03353	1.48164	26.189	26.0345	0.156684		2.04198	0.093576			-0.30739	TRUE	0.215795	TRUE	3	21	1	86.4984
A12	Y 90	LTP4	UNKNOWN	SYBR	None	1.23747	1.03353	1.48164	26.0389	26.0345	0.156684		2.04198	0.093576			-0.30739	TRUE	0.215795	TRUE	3	20	1	86.3209
B1	X 0	ACTIN2	UNKNOWN	SYBR	None				23.7752	23.7015	0.0638299							TRUE	0.299645	TRUE	3	18	1	84.723
B2	X 0	ACTIN2	UNKNOWN	SYBR	None				23.6617	23.7015	0.0638299							TRUE	0.299645	TRUE	3	18	1	84.723
B3	X 0	ACTIN2	UNKNOWN	SYBR	None				23.6678	23.7015	0.0638299							TRUE	0.299645	TRUE	3	18	1	84.9005
B4	X 0	LTP4	UNKNOWN	SYBR	None	0.603477	0.428839	0.849233	26.9371	26.7795	0.300767		3.078	0.177515			0.728629	TRUE	0.215795	TRUE	3	21	1	87.2086
B5	X 0	LTP4	UNKNOWN	SYBR	None	0.603477	0.428839	0.849233	26.9688	26.7795	0.300767		3.078	0.177515			0.728629	TRUE	0.215795	TRUE	3	21	1	87.2086
B6	X 0	LTP4	UNKNOWN	SYBR	None	0.603477	0.428839	0.849233	26.4327	26.7795	0.300767		3.078	0.177515			0.728629	TRUE	0.215795	TRUE	3	21	1	87.2086
B7	YU 180	ACTIN2	UNKNOWN	SYBR	None				24.6391	24.7408	0.0896139							TRUE	0.299645	TRUE	3	19	1	84.9005
B8	YU 180	ACTIN2	UNKNOWN	SYBR	None				24.8083	24.7408	0.0896139							TRUE	0.299645	TRUE	3	19	1	84.9005
B9	YU 180	ACTIN2	UNKNOWN	SYBR	None				24.775	24.7408	0.0896139							TRUE	0.299645	TRUE	3	19	1	84.723
B10	YU 180	LTP4	UNKNOWN	SYBR	None	2.80594	2.25583	3.4902	25.5096	25.6017	0.174763		0.860888	0.113391			-1.48849	TRUE	0.215795	TRUE	3	20	1	87.031
B11	YU 180	LTP4	UNKNOWN	SYBR	None	2.80594	2.25583	3.4902	25.4922	25.6017	0.174763		0.860888	0.113391			-1.48849	TRUE	0.215795	TRUE	3	20	1	86.8535
B12	YU 180	LTP4	UNKNOWN	SYBR	None	2.80594	2.25583	3.4902	25.8032	25.6017	0.174763		0.860888	0.113391			-1.48849	TRUE	0.215795	TRUE	3	20	1	86.6759
C1	Y 0	ACTIN2	UNKNOWN	SYBR	None				23.3343	23.2651	0.0950914							TRUE	0.299645	TRUE	3	18	1	84.9005
C2	Y 0	ACTIN2	UNKNOWN	SYBR	None				23.3044	23.2651	0.0950914							TRUE	0.299645	TRUE	3	18	1	84.9005
C3	Y 0	ACTIN2	UNKNOWN	SYBR	None				23.1567	23.2651	0.0950914							TRUE	0.299645	TRUE	3	17	1	84.9005
C4	Y 0	LTP4	UNKNOWN	SYBR	None	0.182398	0.107995	0.308061	28.5812	28.0693	0.462014		4.80421	0.272335			2.45484	TRUE	0.215795	TRUE	3	23	1	87.2086
C5	Y 0	LTP4	UNKNOWN	SYBR	None	0.182398	0.107995	0.308061	27.9433	28.0693	0.462014		4.80421	0.272335			2.45484	TRUE	0.215795	TRUE	3	22	1	87.2086
C6	Y 0	LTP4	UNKNOWN	SYBR	None	0.182398	0.107995	0.308061	27.6833	28.0693	0.462014		4.80421	0.272335			2.45484	TRUE	0.215795	TRUE	3	22	1	87.2086
C7	X 180	ACTIN2	UNKNOWN	SYBR	None				23.7772	23.831	0.047255							TRUE	0.299645	TRUE	3	18	1	85.0781
C8	X 180	ACTIN2	UNKNOWN	SYBR	None				23.8502	23.831	0.047255							TRUE	0.299645	TRUE	3	18	1	84.9005
C9	X 180	ACTIN2	UNKNOWN	SYBR	None				23.8656	23.831	0.047255							TRUE	0.299645	TRUE	3	18	1	84.9005
C10	X 180	LTP4	UNKNOWN	SYBR	None	0.571608	0.503877	0.648444	26.8712	26.9873	0.103207		3.15627	0.0655357			0.806901	TRUE	0.215795	TRUE	3	21	1	87.031
C11	X 180	LTP4	UNKNOWN	SYBR	None	0.571608	0.503877	0.648444	27.022	26.9873	0.103207		3.15627	0.0655357			0.806901	TRUE	0.215795	TRUE	3	21	1	86.8535
C12	X 180	LTP4	UNKNOWN	SYBR	None	0.571608	0.503877	0.648444	27.0686	26.9873	0.103207		3.15627	0.0655357			0.806901	TRUE	0.215795	TRUE	3	21	1	86.6759
D1	YU 45	ACTIN2	UNKNOWN	SYBR	None				25.1527	25.0661	0.0775477							TRUE	0.299645	TRUE	3	20	1	84.9005
D2	YU 45	ACTIN2	UNKNOWN	SYBR	None				25.0031	25.0661	0.0775477							TRUE	0.299645	TRUE	3	19	1	85.0781
D3	YU 45	ACTIN2	UNKNOWN	SYBR	None				25.0426	25.0661	0.0775477							TRUE	0.299645	TRUE	3	19	1	85.0781
D4	YU 45	LTP4	UNKNOWN	SYBR	None	5.50868	3.46686	8.75305	25.4262	24.9538	0.409495		-0.112335	0.240624			-2.46171	TRUE	0.215795	TRUE	3	19	1	87.5636
D5	YU 45	LTP4	UNKNOWN	SYBR	None	5.50868	3.46686	8.75305	24.7353	24.9538	0.409495		-0.112335	0.240624			-2.46171	TRUE	0.215795	TRUE	3	19	1	87.5636
D6	YU 45	LTP4	UNKNOWN	SYBR	None	5.50868	3.46686	8.75305	24.6999	24.9538	0.409495		-0.112335	0.240624			-2.46171	TRUE	0.215795	TRUE	3	19	1	87.5636
D7	Y 180	ACTIN2	UNKNOWN	SYBR	None				23.69	23.7081	0.0617347							TRUE	0.299645	TRUE	3	18	1	85.0781
D8	Y 180	ACTIN2	UNKNOWN	SYBR	None				23.6574	23.7081	0.0617347							TRUE	0.299645	TRUE	3	18	1	85.0781
D9	Y 180	ACTIN2	UNKNOWN	SYBR	None				23.7768	23.7081	0.0617347							TRUE	0.299645	TRUE	3	18	1	84.9005
D10	Y 180	LTP4	UNKNOWN	SYBR	None	0.59909	0.392874	0.913548	26.5049	26.7966	0.374683		3.08853	0.21924			0.739155	TRUE	0.215795	TRUE	3	21	1	86.8535
D11	Y 180	LTP4	UNKNOWN	SYBR	None	0.59909	0.392874	0.913548	26.6657	26.7966	0.374683		3.08853	0.21924			0.739155	TRUE	0.215795	TRUE	3	21	1	86.6759
D12	Y 180	LTP4	UNKNOWN	SYBR	None	0.59909	0.392874	0.913548	27.2192	26.7966	0.374683		3.08853	0.21924			0.739155	TRUE	0.215795	TRUE	3	21	1	86.4984
E1	X 45	ACTIN2	UNKNOWN	SYBR	None				24.4694	24.4275	0.0565821							TRUE	0.299645	TRUE	3	19	1	84.9005
E2	X 45	ACTIN2	UNKNOWN	SYBR	None				24.4501	24.4275	0.0565821							TRUE	0.299645	TRUE	3	19	1	85.0781
E3	X 45	ACTIN2	UNKNOWN	SYBR	None				24.3631	24.4275	0.0565821							TRUE	0.299645	TRUE	3	19	1	85.0781
E4	X 45	LTP4	UNKNOWN	SYBR	None	0.690729	0.586123	0.814003	27.4056	27.3107	0.136537		2.88318	0.0853306			0.533809	TRUE	0.215795	TRUE	3	22	1	87.3861
E5	X 45	LTP4	UNKNOWN	SYBR	None	0.690729	0.586123	0.814003	27.3723	27.3107	0.136537		2.88318	0.0853306			0.533809	TRUE	0.215795	TRUE	3	22	1	87.5636
E6	X 45	LTP4	UNKNOWN	SYBR	None	0.690729	0.586123	0.814003	27.1542	27.3107	0.136537		2.88318	0.0853306			0.533809	TRUE	0.215795	TRUE	3	22	1	87.5636
E7	YU 270	ACTIN2	UNKNOWN	SYBR	None				25.0408	25.0565	0.0777543							TRUE	0.299645	TRUE	3	19	1	85.2556
E8	YU 270	ACTIN2	UNKNOWN	SYBR	None				24.9878	25.0565	0.0777543							TRUE	0.299645	TRUE	3	19	1	85.0781
E9	YU 270	ACTIN2	UNKNOWN	SYBR	None				25.1409	25.0565	0.0777543							TRUE	0.299645	TRUE	3	20	1	84.9005
E10	YU 270	LTP4	UNKNOWN	SYBR	None	2.52251	1.8298	3.47746	25.7498	26.071	0.278288		1.01451	0.166823			-1.33486	TRUE	0.215795	TRUE	3	20	1	87.2086
E11	YU 270	LTP4	UNKNOWN	SYBR	None	2.52251	1.8298	3.47746	26.224	26.071	0.278288		1.01451	0.166823			-1.33486	TRUE	0.215795	TRUE	3	20	1	86.8535
E12	YU 270	LTP4	UNKNOWN	SYBR	None	2.52251	1.8298	3.47746	26.2392	26.071	0.278288		1.01451	0.166823			-1.33486	TRUE	0.215795	TRUE	3	20	1	86.6759
F1	Y 45	ACTIN2	UNKNOWN	SYBR	None				23.7519	23.8145	0.0605452							TRUE	0.299645	TRUE	3	18	1	84.723
F2	Y 45	ACTIN2	UNKNOWN	SYBR	None				23.8188	23.8145	0.0605452							TRUE	0.299645	TRUE	3	18	1	84.9005
F3	Y 45	ACTIN2	UNKNOWN	SYBR	None				23.8728	23.8145	0.0605452							TRUE	0.299645	TRUE	3	18	1	84.9005
F4	Y 45	LTP4	UNKNOWN	SYBR	None	1.27569	1.04673	1.55473	25.9693	25.8126	0.167427		1.9981	0.10279			-0.351274	TRUE	0.215795	TRUE	3	20	1	87.2086
F5	Y 45	LTP4	UNKNOWN	SYBR	None	1.27569	1.04673	1.55473	25.8323	25.8126	0.167427		1.9981	0.10279			-0.351274	TRUE	0.215795	TRUE	3	20	1	87.2086
F6	Y 45	LTP4	UNKNOWN	SYBR	None	1.27569	1.04673	1.55473	25.6362	25.8126	0.167427		1.9981	0.10279			-0.351274	TRUE	0.215795	TRUE	3	20	1	87.2086
F7	X 270	ACTIN2	UNKNOWN	SYBR	None				23.3479	23.332	0.0171343							TRUE	0.299645	TRUE	3	18	1	85.0781
F8	X 270	ACTIN2	UNKNOWN	SYBR	None				23.3341	23.332	0.0171343							TRUE	0.299645	TRUE	3	18	1	84.9005
F9	X 270	ACTIN2	UNKNOWN	SYBR	None				23.3139	23.332	0.0171343							TRUE	0.299645	TRUE	3	18	1	84.9005
F10	X 270	LTP4	UNKNOWN	SYBR	None	0.188962	0.160665	0.222243	27.9183	28.0852	0.144994		4.75321	0.0842948			2.40383	TRUE	0.215795	TRUE	3	22	1	87.031
F11	X 270	LTP4	UNKNOWN	SYBR	None	0.188962	0.160665	0.222243	28.1803	28.0852	0.144994		4.75321	0.0842948			2.40383	TRUE	0.215795	TRUE	3	22	1	86.8535
F12	X 270	LTP4	UNKNOWN	SYBR	None	0.188962	0.160665	0.222243	28.1569	28.0852	0.144994		4.75321	0.0842948			2.40383	TRUE	0.215795	TRUE	3	22	1	86.6759
G1	YU 90	ACTIN2	UNKNOWN	SYBR	None				25.3769	25.2323	0.137188							TRUE	0.299645	TRUE	3	20	1	84.723
G2	YU 90	ACTIN2	UNKNOWN	SYBR	None				25.1039	25.2323	0.137188							TRUE	0.299645	TRUE	3	20	1	84.723
G3	YU 90	ACTIN2	UNKNOWN	SYBR	None				25.2162	25.2323	0.137188							TRUE	0.299645	TRUE	3	20	1	84.9005
G4	YU 90	LTP4	UNKNOWN	SYBR	None	5.99949	4.92427	7.30949	25.1139	24.9969	0.113025		-0.235468	0.102624			-2.58484	TRUE	0.215795	TRUE	3	19	1	87.3861
G5	YU 90	LTP4	UNKNOWN	SYBR	None	5.99949	4.92427	7.30949	24.9884	24.9969	0.113025		-0.235468	0.102624			-2.58484	TRUE	0.215795	TRUE	3	19	1	87.3861
G6	YU 90	LTP4	UNKNOWN	SYBR	None	5.99949	4.92427	7.30949	24.8883	24.9969	0.113025		-0.235468	0.102624			-2.58484	TRUE	0.215795	TRUE	3	19	1	87.3861
G7	Y 270	ACTIN2	UNKNOWN	SYBR	None				23.7325	23.7873	0.123416							TRUE	0.299645	TRUE	3	18	1	84.9005
G8	Y 270	ACTIN2	UNKNOWN	SYBR	None				23.7007	23.7873	0.123416							TRUE	0.299645	TRUE	3	18	1	84.9005
G9	Y 270	ACTIN2	UNKNOWN	SYBR	None				23.9286	23.7873	0.123416							TRUE	0.299645	TRUE	3	18	1	84.5455
G10	Y 270	LTP4	UNKNOWN	SYBR	None	0.64038	0.511926	0.801067	26.6577	26.7797	0.159277		2.99237	0.116334			0.642999	TRUE	0.215795	TRUE	3	21	1	86.6759
G11	Y 270	LTP4	UNKNOWN	SYBR	None	0.64038	0.511926	0.801067	26.7214	26.7797	0.159277		2.99237	0.116334			0.642999	TRUE	0.215795	TRUE	3	21	1	86.6759
G12	Y 270	LTP4	UNKNOWN	SYBR	None	0.64038	0.511926	0.801067	26.9599	26.7797	0.159277		2.99237	0.116334			0.642999	TRUE	0.215795	TRUE	3	21	1	86.4984
H1	X 90	ACTIN2	UNKNOWN	SYBR	None				24.0677	24.0374	0.0354897							TRUE	0.299645	TRUE	3	18	1	84.5455
H2	X 90	ACTIN2	UNKNOWN	SYBR	None				23.9983	24.0374	0.0354897							TRUE	0.299645	TRUE	3	18	1	84.5455
H3	X 90	ACTIN2	UNKNOWN	SYBR	None				24.0461	24.0374	0.0354897							TRUE	0.299645	TRUE	3	18	1	84.723
H4	X 90	LTP4	UNKNOWN	SYBR	None	0.815522	0.608492	1.09299	26.9819	26.681	0.261163		2.64358	0.152168			0.294204	TRUE	0.215795	TRUE	3	21	1	87.031
H5	X 90	LTP4	UNKNOWN	SYBR	None	0.815522	0.608492	1.09299	26.5137	26.681	0.261163		2.64358	0.152168			0.294204	TRUE	0.215795	TRUE	3	21	1	87.031
H6	X 90	LTP4	UNKNOWN	SYBR	None	0.815522	0.608492	1.09299	26.5473	26.681	0.261163		2.64358	0.152168			0.294204	TRUE	0.215795	TRUE	3	21	1	87.031
Analysis Type	Singleplex
Endogenous Control	ACTIN2
RQ Min/Max Confidence Level	95.0
Reference Sample	YU 0
