# Supplementary material for: Changing surface wax compositions and related gene expression in three cultivars of Chinese pear fruits during cold storage
Source: PeerJ. 2022 Nov 1;10:e14328. doi: 10.7717/peerj.14328 (PMC9635359; doi:10.7717/peerj.14328)
Supplement: Supplemental Information 10 — The identification results of wax components of three pears stored at low temperature, the changes of content and the quantitative expression of wax related synthesis and transport genes in this process. [file peerj-10-14328-s010.zip › Raw Data/Quantitative expression data/LTPG1_data.xls]

## Sheet: Results
Block Type	96alum
Chemistry	SYBR_GREEN
Experiment File Name	D:\lidan\2017\2017 12 27LTPG1 PINBI.eds
Experiment Run End Time	2017-12-27 12:32:42 PM PST
Instrument Type	sds7500
Passive Reference	ROX
Well	Sample Name	Target Name	Task	Reporter	Quencher	RQ	RQ Min	RQ Max	Cт	Cт Mean	Cт SD	ΔCт	ΔCт Mean	ΔCт SE	HK Control ΔCт Mean	HK Control ΔCт SE	ΔΔCт	Automatic Ct Threshold	Ct Threshold	Automatic Baseline	Baseline Start	Baseline End	Efficiency	Tm1	Tm2	Tm3	Comments
A1	YU 0	ACTIN2	UNKNOWN	SYBR	None				24.6234	24.6087	0.018224							TRUE	0.319699	TRUE	3	19	1	84.5778
A2	YU 0	ACTIN2	UNKNOWN	SYBR	None				24.5883	24.6087	0.018224							TRUE	0.319699	TRUE	3	19	1	84.5778
A3	YU 0	ACTIN2	UNKNOWN	SYBR	None				24.6144	24.6087	0.018224							TRUE	0.319699	TRUE	3	19	1	84.7556
A4	YU 0	LTPG1	UNKNOWN	SYBR	None	1	0.928574	1.07692	28.4544	28.4916	0.0641575		3.88287	0.0385067			0	TRUE	0.301574	TRUE	3	23	1	86
A5	YU 0	LTPG1	UNKNOWN	SYBR	None	1	0.928574	1.07692	28.5656	28.4916	0.0641575		3.88287	0.0385067			0	TRUE	0.301574	TRUE	3	23	1	86
A6	YU 0	LTPG1	UNKNOWN	SYBR	None	1	0.928574	1.07692	28.4546	28.4916	0.0641575		3.88287	0.0385067			0	TRUE	0.301574	TRUE	3	23	1	86
A7	Y 90	ACTIN2	UNKNOWN	SYBR	None				23.9452	24.0472	0.094072							TRUE	0.319699	TRUE	3	18	1	84.7556
A8	Y 90	ACTIN2	UNKNOWN	SYBR	None				24.066	24.0472	0.094072							TRUE	0.319699	TRUE	3	18	1	84.5778
A9	Y 90	ACTIN2	UNKNOWN	SYBR	None				24.1305	24.0472	0.094072							TRUE	0.319699	TRUE	3	18	1	84.5778
A10	Y 90	LTPG1	UNKNOWN	SYBR	None	2.17638	1.95721	2.4201	26.8258	26.8082	0.0166233		2.76094	0.0551539			-1.12193	TRUE	0.301574	TRUE	3	21	1	84.7556
A11	Y 90	LTPG1	UNKNOWN	SYBR	None	2.17638	1.95721	2.4201	26.8058	26.8082	0.0166233		2.76094	0.0551539			-1.12193	TRUE	0.301574	TRUE	3	21	1	84.5778
A12	Y 90	LTPG1	UNKNOWN	SYBR	None	2.17638	1.95721	2.4201	26.7928	26.8082	0.0166233		2.76094	0.0551539			-1.12193	TRUE	0.301574	TRUE	3	21	1	84.5778
B1	X 0	ACTIN2	UNKNOWN	SYBR	None				23.8975	23.8741	0.0707691							TRUE	0.319699	TRUE	3	18	1	84.7556
B2	X 0	ACTIN2	UNKNOWN	SYBR	None				23.7946	23.8741	0.0707691							TRUE	0.319699	TRUE	3	18	1	84.7556
B3	X 0	ACTIN2	UNKNOWN	SYBR	None				23.9302	23.8741	0.0707691							TRUE	0.319699	TRUE	3	19	1	84.7556
B4	X 0	LTPG1	UNKNOWN	SYBR	None	0.792462	0.696718	0.901363	28.0401	28.0925	0.09177		4.21846	0.0669079			0.335587	TRUE	0.301574	TRUE	3	22	1	85.2889
B5	X 0	LTPG1	UNKNOWN	SYBR	None	0.792462	0.696718	0.901363	28.0389	28.0925	0.09177		4.21846	0.0669079			0.335587	TRUE	0.301574	TRUE	3	22	1	85.4667
B6	X 0	LTPG1	UNKNOWN	SYBR	None	0.792462	0.696718	0.901363	28.1985	28.0925	0.09177		4.21846	0.0669079			0.335587	TRUE	0.301574	TRUE	3	23	1	85.2889
B7	YU 180	ACTIN2	UNKNOWN	SYBR	None				24.5936	24.7449	0.146519							TRUE	0.319699	TRUE	3	19	1	84.9333
B8	YU 180	ACTIN2	UNKNOWN	SYBR	None				24.7548	24.7449	0.146519							TRUE	0.319699	TRUE	3	19	1	84.7556
B9	YU 180	ACTIN2	UNKNOWN	SYBR	None				24.8862	24.7449	0.146519							TRUE	0.319699	TRUE	3	19	1	84.7556
B10	YU 180	LTPG1	UNKNOWN	SYBR	None	6.06912	5.09952	7.22307	25.9639	26.0263	0.0554536		1.28139	0.0904486			-2.60149	TRUE	0.301574	TRUE	3	20	1	84.7556
B11	YU 180	LTPG1	UNKNOWN	SYBR	None	6.06912	5.09952	7.22307	26.0701	26.0263	0.0554536		1.28139	0.0904486			-2.60149	TRUE	0.301574	TRUE	3	20	1	84.5778
B12	YU 180	LTPG1	UNKNOWN	SYBR	None	6.06912	5.09952	7.22307	26.0448	26.0263	0.0554536		1.28139	0.0904486			-2.60149	TRUE	0.301574	TRUE	3	20	1	84.4
C1	Y 0	ACTIN2	UNKNOWN	SYBR	None				23.3175	23.3386	0.0553461							TRUE	0.319699	TRUE	3	18	1	84.9333
C2	Y 0	ACTIN2	UNKNOWN	SYBR	None				23.4014	23.3386	0.0553461							TRUE	0.319699	TRUE	3	18	1	84.9333
C3	Y 0	ACTIN2	UNKNOWN	SYBR	None				23.297	23.3386	0.0553461							TRUE	0.319699	TRUE	3	18	1	84.9333
C4	Y 0	LTPG1	UNKNOWN	SYBR	None	1.21233	1.11822	1.31436	26.8966	26.9437	0.0471802		3.60509	0.0419887			-0.277784	TRUE	0.301574	TRUE	3	21	1	86
C5	Y 0	LTPG1	UNKNOWN	SYBR	None	1.21233	1.11822	1.31436	26.9437	26.9437	0.0471802		3.60509	0.0419887			-0.277784	TRUE	0.301574	TRUE	3	21	1	86
C6	Y 0	LTPG1	UNKNOWN	SYBR	None	1.21233	1.11822	1.31436	26.9909	26.9437	0.0471802		3.60509	0.0419887			-0.277784	TRUE	0.301574	TRUE	3	21	1	86
C7	X 180	ACTIN2	UNKNOWN	SYBR	None				23.7836	23.8489	0.0587063							TRUE	0.319699	TRUE	3	18	1	85.1111
C8	X 180	ACTIN2	UNKNOWN	SYBR	None				23.8974	23.8489	0.0587063							TRUE	0.319699	TRUE	3	18	1	84.9333
C9	X 180	ACTIN2	UNKNOWN	SYBR	None				23.8655	23.8489	0.0587063							TRUE	0.319699	TRUE	3	18	1	84.9333
C10	X 180	LTPG1	UNKNOWN	SYBR	None	0.958029	0.892816	1.028	27.802	27.7936	0.0240675		3.94473	0.0366318			0.0618591	TRUE	0.301574	TRUE	3	22	1	84.7556
C11	X 180	LTPG1	UNKNOWN	SYBR	None	0.958029	0.892816	1.028	27.8124	27.7936	0.0240675		3.94473	0.0366318			0.0618591	TRUE	0.301574	TRUE	3	22	1	84.5778
C12	X 180	LTPG1	UNKNOWN	SYBR	None	0.958029	0.892816	1.028	27.7665	27.7936	0.0240675		3.94473	0.0366318			0.0618591	TRUE	0.301574	TRUE	3	22	1	84.4
D1	YU 45	ACTIN2	UNKNOWN	SYBR	None				25.0531	25.1007	0.0491675							TRUE	0.319699	TRUE	3	19	1	84.9333
D2	YU 45	ACTIN2	UNKNOWN	SYBR	None				25.0976	25.1007	0.0491675							TRUE	0.319699	TRUE	3	19	1	85.1111
D3	YU 45	ACTIN2	UNKNOWN	SYBR	None				25.1513	25.1007	0.0491675							TRUE	0.319699	TRUE	3	19	1	85.1111
D4	YU 45	LTPG1	UNKNOWN	SYBR	None	11.7467	10.8573	12.709	25.3715	25.4294	0.0510323		0.328693	0.0409135			-3.55418	TRUE	0.301574	TRUE	3	20	1	85.2889
D5	YU 45	LTPG1	UNKNOWN	SYBR	None	11.7467	10.8573	12.709	25.4681	25.4294	0.0510323		0.328693	0.0409135			-3.55418	TRUE	0.301574	TRUE	3	20	1	85.2889
D6	YU 45	LTPG1	UNKNOWN	SYBR	None	11.7467	10.8573	12.709	25.4485	25.4294	0.0510323		0.328693	0.0409135			-3.55418	TRUE	0.301574	TRUE	3	20	1	85.2889
D7	Y 180	ACTIN2	UNKNOWN	SYBR	None				23.7164	23.7654	0.0567729							TRUE	0.319699	TRUE	3	18	1	85.1111
D8	Y 180	ACTIN2	UNKNOWN	SYBR	None				23.7521	23.7654	0.0567729							TRUE	0.319699	TRUE	3	18	1	85.1111
D9	Y 180	ACTIN2	UNKNOWN	SYBR	None				23.8276	23.7654	0.0567729							TRUE	0.319699	TRUE	3	18	1	84.9333
D10	Y 180	LTPG1	UNKNOWN	SYBR	None	1.841	1.53402	2.20941	26.6356	26.7678	0.15405		3.00238	0.0947883			-0.880489	TRUE	0.301574	TRUE	3	21	1	85.1111
D11	Y 180	LTPG1	UNKNOWN	SYBR	None	1.841	1.53402	2.20941	26.7307	26.7678	0.15405		3.00238	0.0947883			-0.880489	TRUE	0.301574	TRUE	3	21	1	84.9333
D12	Y 180	LTPG1	UNKNOWN	SYBR	None	1.841	1.53402	2.20941	26.9369	26.7678	0.15405		3.00238	0.0947883			-0.880489	TRUE	0.301574	TRUE	3	21	1	84.7556
E1	X 45	ACTIN2	UNKNOWN	SYBR	None				24.5086	24.534	0.0586602							TRUE	0.319699	TRUE	3	19	1	84.9333
E2	X 45	ACTIN2	UNKNOWN	SYBR	None				24.6011	24.534	0.0586602							TRUE	0.319699	TRUE	3	19	1	85.1111
E3	X 45	ACTIN2	UNKNOWN	SYBR	None				24.4924	24.534	0.0586602							TRUE	0.319699	TRUE	3	19	1	85.1111
E4	X 45	LTPG1	UNKNOWN	SYBR	None	1.47733	1.36689	1.5967	27.8109	27.8539	0.0380698		3.31988	0.0403746			-0.562996	TRUE	0.301574	TRUE	3	22	1	85.2889
E5	X 45	LTPG1	UNKNOWN	SYBR	None	1.47733	1.36689	1.5967	27.8834	27.8539	0.0380698		3.31988	0.0403746			-0.562996	TRUE	0.301574	TRUE	3	22	1	85.2889
E6	X 45	LTPG1	UNKNOWN	SYBR	None	1.47733	1.36689	1.5967	27.8674	27.8539	0.0380698		3.31988	0.0403746			-0.562996	TRUE	0.301574	TRUE	3	22	1	85.2889
E7	YU 270	ACTIN2	UNKNOWN	SYBR	None				25.1086	25.1029	0.0492133							TRUE	0.319699	TRUE	3	19	1	85.1111
E8	YU 270	ACTIN2	UNKNOWN	SYBR	None				25.051	25.1029	0.0492133							TRUE	0.319699	TRUE	3	19	1	85.1111
E9	YU 270	ACTIN2	UNKNOWN	SYBR	None				25.1489	25.1029	0.0492133							TRUE	0.319699	TRUE	3	19	1	84.9333
E10	YU 270	LTPG1	UNKNOWN	SYBR	None	3.41843	2.70766	4.31579	27.2871	27.2124	0.203935		2.10954	0.121122			-1.77334	TRUE	0.301574	TRUE	3	22	1	85.1111
E11	YU 270	LTPG1	UNKNOWN	SYBR	None	3.41843	2.70766	4.31579	27.3685	27.2124	0.203935		2.10954	0.121122			-1.77334	TRUE	0.301574	TRUE	3	22	1	84.9333
E12	YU 270	LTPG1	UNKNOWN	SYBR	None	3.41843	2.70766	4.31579	26.9817	27.2124	0.203935		2.10954	0.121122			-1.77334	TRUE	0.301574	TRUE	3	21	1	84.5778
F1	Y 45	ACTIN2	UNKNOWN	SYBR	None				23.7809	23.8037	0.0677429							TRUE	0.319699	TRUE	3	18	1	84.7556
F2	Y 45	ACTIN2	UNKNOWN	SYBR	None				23.8799	23.8037	0.0677429							TRUE	0.319699	TRUE	3	18	1	84.9333
F3	Y 45	ACTIN2	UNKNOWN	SYBR	None				23.7503	23.8037	0.0677429							TRUE	0.319699	TRUE	3	18	1	84.9333
F4	Y 45	LTPG1	UNKNOWN	SYBR	None	3.28042	3.03475	3.54599	25.9547	25.9727	0.017874		2.16899	0.0404499			-1.71388	TRUE	0.301574	TRUE	3	20	1	85.2889
F5	Y 45	LTPG1	UNKNOWN	SYBR	None	3.28042	3.03475	3.54599	25.9728	25.9727	0.017874		2.16899	0.0404499			-1.71388	TRUE	0.301574	TRUE	3	20	1	85.2889
F6	Y 45	LTPG1	UNKNOWN	SYBR	None	3.28042	3.03475	3.54599	25.9905	25.9727	0.017874		2.16899	0.0404499			-1.71388	TRUE	0.301574	TRUE	3	20	1	85.2889
F7	X 270	ACTIN2	UNKNOWN	SYBR	None				23.3383	23.3686	0.0392271							TRUE	0.319699	TRUE	3	18	1	85.1111
F8	X 270	ACTIN2	UNKNOWN	SYBR	None				23.3544	23.3686	0.0392271							TRUE	0.319699	TRUE	3	18	1	84.9333
F9	X 270	ACTIN2	UNKNOWN	SYBR	None				23.4129	23.3686	0.0392271							TRUE	0.319699	TRUE	3	18	1	84.9333
F10	X 270	LTPG1	UNKNOWN	SYBR	None	0.494441	0.417021	0.586233	28.4386	28.2676	0.148158		4.899	0.0884864			1.01613	TRUE	0.301574	TRUE	3	23	1	84.7556
F11	X 270	LTPG1	UNKNOWN	SYBR	None	0.494441	0.417021	0.586233	28.1776	28.2676	0.148158		4.899	0.0884864			1.01613	TRUE	0.301574	TRUE	3	22	1	84.5778
F12	X 270	LTPG1	UNKNOWN	SYBR	None	0.494441	0.417021	0.586233	28.1865	28.2676	0.148158		4.899	0.0884864			1.01613	TRUE	0.301574	TRUE	3	23	1	84.4
G1	YU 90	ACTIN2	UNKNOWN	SYBR	None				25.2804	25.2834	0.0323217							TRUE	0.319699	TRUE	3	19	1	84.5778
G2	YU 90	ACTIN2	UNKNOWN	SYBR	None				25.3171	25.2834	0.0323217							TRUE	0.319699	TRUE	3	20	1	84.7556
G3	YU 90	ACTIN2	UNKNOWN	SYBR	None				25.2526	25.2834	0.0323217							TRUE	0.319699	TRUE	3	20	1	84.7556
G4	YU 90	LTPG1	UNKNOWN	SYBR	None	6.16228	5.58033	6.80491	26.4865	26.5428	0.0832227		1.25941	0.0515452			-2.62346	TRUE	0.301574	TRUE	3	21	1	85.1111
G5	YU 90	LTPG1	UNKNOWN	SYBR	None	6.16228	5.58033	6.80491	26.5034	26.5428	0.0832227		1.25941	0.0515452			-2.62346	TRUE	0.301574	TRUE	3	21	1	85.1111
G6	YU 90	LTPG1	UNKNOWN	SYBR	None	6.16228	5.58033	6.80491	26.6384	26.5428	0.0832227		1.25941	0.0515452			-2.62346	TRUE	0.301574	TRUE	3	21	1	85.1111
G7	Y 270	ACTIN2	UNKNOWN	SYBR	None				23.7494	23.7759	0.0396329							TRUE	0.319699	TRUE	3	18	1	84.9333
G8	Y 270	ACTIN2	UNKNOWN	SYBR	None				23.7569	23.7759	0.0396329							TRUE	0.319699	TRUE	3	18	1	84.7556
G9	Y 270	ACTIN2	UNKNOWN	SYBR	None				23.8215	23.7759	0.0396329							TRUE	0.319699	TRUE	3	18	1	84.7556
G10	Y 270	LTPG1	UNKNOWN	SYBR	None	1.38758	1.22756	1.56847	27.2209	27.1862	0.102913		3.4103	0.0636708			-0.472576	TRUE	0.301574	TRUE	3	22	1	84.9333
G11	Y 270	LTPG1	UNKNOWN	SYBR	None	1.38758	1.22756	1.56847	27.0705	27.1862	0.102913		3.4103	0.0636708			-0.472576	TRUE	0.301574	TRUE	3	21	1	84.9333
G12	Y 270	LTPG1	UNKNOWN	SYBR	None	1.38758	1.22756	1.56847	27.2673	27.1862	0.102913		3.4103	0.0636708			-0.472576	TRUE	0.301574	TRUE	3	22	1	84.7556
H1	X 90	ACTIN2	UNKNOWN	SYBR	None				24.0736	24.0407	0.0580736							TRUE	0.319699	TRUE	3	18	1	84.5778
H2	X 90	ACTIN2	UNKNOWN	SYBR	None				24.0748	24.0407	0.0580736							TRUE	0.319699	TRUE	3	18	1	84.5778
H3	X 90	ACTIN2	UNKNOWN	SYBR	None				23.9736	24.0407	0.0580736							TRUE	0.319699	TRUE	3	18	1	84.5778
H4	X 90	LTPG1	UNKNOWN	SYBR	None	1.04602	0.97878	1.11788	27.8702	27.8586	0.014255		3.81796	0.0345241			-0.0649115	TRUE	0.301574	TRUE	3	22	1	84.7556
H5	X 90	LTPG1	UNKNOWN	SYBR	None	1.04602	0.97878	1.11788	27.8427	27.8586	0.014255		3.81796	0.0345241			-0.0649115	TRUE	0.301574	TRUE	3	22	1	84.7556
H6	X 90	LTPG1	UNKNOWN	SYBR	None	1.04602	0.97878	1.11788	27.8631	27.8586	0.014255		3.81796	0.0345241			-0.0649115	TRUE	0.301574	TRUE	3	22	1	84.7556
Analysis Type	Singleplex
Endogenous Control	ACTIN2
RQ Min/Max Confidence Level	95.0
Reference Sample	YU 0
