# Supplementary material for: Changing surface wax compositions and related gene expression in three cultivars of Chinese pear fruits during cold storage
Source: PeerJ. 2022 Nov 1;10:e14328. doi: 10.7717/peerj.14328 (PMC9635359; doi:10.7717/peerj.14328)
Supplement: Supplemental Information 10 — The identification results of wax components of three pears stored at low temperature, the changes of content and the quantitative expression of wax related synthesis and transport genes in this process. [file peerj-10-14328-s010.zip › Raw Data/Quantitative expression data/WSD1L_data.xls]

## Sheet: Results
Block Type	96alum
Chemistry	SYBR_GREEN
Experiment File Name	D:\lidan\2017\20171227 WSD1 PINBI.eds
Experiment Run End Time	2017-12-27 18:00:30 PM PST
Instrument Type	sds7500
Passive Reference	ROX
Well	Sample Name	Target Name	Task	Reporter	Quencher	RQ	RQ Min	RQ Max	Cт	Cт Mean	Cт SD	ΔCт	ΔCт Mean	ΔCт SE	HK Control ΔCт Mean	HK Control ΔCт SE	ΔΔCт	Automatic Ct Threshold	Ct Threshold	Automatic Baseline	Baseline Start	Baseline End	Efficiency	Tm1	Tm2	Tm3	Comments
A1	YU 0	ACTIN2	UNKNOWN	SYBR	None				23.7732	23.736	0.0439449							TRUE	0.239834	TRUE	3	18	1	84.5106
A2	YU 0	ACTIN2	UNKNOWN	SYBR	None				23.6875	23.736	0.0439449							TRUE	0.239834	TRUE	3	18	1	84.5106
A3	YU 0	ACTIN2	UNKNOWN	SYBR	None				23.7473	23.736	0.0439449							TRUE	0.239834	TRUE	3	18	1	84.6873
A4	YU 0	WSD1	UNKNOWN	SYBR	None	1	0.918679	1.08852	31.3362	31.3855	0.0624194		7.64948	0.0440732			0	TRUE	0.274849	TRUE	3	26	1	82.3899
A5	YU 0	WSD1	UNKNOWN	SYBR	None	1	0.918679	1.08852	31.4557	31.3855	0.0624194		7.64948	0.0440732			0	TRUE	0.274849	TRUE	3	26	1	82.3899
A6	YU 0	WSD1	UNKNOWN	SYBR	None	1	0.918679	1.08852	31.3645	31.3855	0.0624194		7.64948	0.0440732			0	TRUE	0.274849	TRUE	3	26	1	82.3899
A7	Y 90	ACTIN2	UNKNOWN	SYBR	None				23.3946	23.4625	0.0590044							TRUE	0.239834	TRUE	3	18	1	84.6873
A8	Y 90	ACTIN2	UNKNOWN	SYBR	None				23.4921	23.4625	0.0590044							TRUE	0.239834	TRUE	3	18	1	84.6873
A9	Y 90	ACTIN2	UNKNOWN	SYBR	None				23.5009	23.4625	0.0590044							TRUE	0.239834	TRUE	3	18	1	84.5106
A10	Y 90	WSD1	UNKNOWN	SYBR	None	0.941075	0.830189	1.06677	31.1652	31.1996	0.0961758		7.73709	0.0651442			0.0876185	TRUE	0.274849	TRUE	3	25	1	82.2132
A11	Y 90	WSD1	UNKNOWN	SYBR	None	0.941075	0.830189	1.06677	31.1254	31.1996	0.0961758		7.73709	0.0651442			0.0876185	TRUE	0.274849	TRUE	3	26	1	82.0365
A12	Y 90	WSD1	UNKNOWN	SYBR	None	0.941075	0.830189	1.06677	31.3083	31.1996	0.0961758		7.73709	0.0651442			0.0876185	TRUE	0.274849	TRUE	3	26	1	82.0365
B1	X 0	ACTIN2	UNKNOWN	SYBR	None				23.1201	23.1047	0.0187813							TRUE	0.239834	TRUE	3	18	1	84.6873
B2	X 0	ACTIN2	UNKNOWN	SYBR	None				23.1102	23.1047	0.0187813							TRUE	0.239834	TRUE	3	18	1	84.6873
B3	X 0	ACTIN2	UNKNOWN	SYBR	None				23.0838	23.1047	0.0187813							TRUE	0.239834	TRUE	3	18	1	84.864
B4	X 0	WSD1	UNKNOWN	SYBR	None	1.18195	1.09429	1.27663	30.5791	30.513	0.0667607		7.4083	0.0400405			-0.241172	TRUE	0.274849	TRUE	3	25	1	82.3899
B5	X 0	WSD1	UNKNOWN	SYBR	None	1.18195	1.09429	1.27663	30.5143	30.513	0.0667607		7.4083	0.0400405			-0.241172	TRUE	0.274849	TRUE	3	25	1	82.3899
B6	X 0	WSD1	UNKNOWN	SYBR	None	1.18195	1.09429	1.27663	30.4456	30.513	0.0667607		7.4083	0.0400405			-0.241172	TRUE	0.274849	TRUE	3	25	1	82.3899
B7	YU 180	ACTIN2	UNKNOWN	SYBR	None				23.9265	23.9887	0.0593776							TRUE	0.239834	TRUE	3	19	1	84.864
B8	YU 180	ACTIN2	UNKNOWN	SYBR	None				23.9949	23.9887	0.0593776							TRUE	0.239834	TRUE	3	19	1	84.864
B9	YU 180	ACTIN2	UNKNOWN	SYBR	None				24.0448	23.9887	0.0593776							TRUE	0.239834	TRUE	3	19	1	84.6873
B10	YU 180	WSD1	UNKNOWN	SYBR	None	0.913353	0.747901	1.11541	31.7709	31.7689	0.169785		7.78023	0.103847			0.130755	TRUE	0.274849	TRUE	3	26	1	82.3899
B11	YU 180	WSD1	UNKNOWN	SYBR	None	0.913353	0.747901	1.11541	31.5982	31.7689	0.169785		7.78023	0.103847			0.130755	TRUE	0.274849	TRUE	3	26	1	82.2132
B12	YU 180	WSD1	UNKNOWN	SYBR	None	0.913353	0.747901	1.11541	31.9378	31.7689	0.169785		7.78023	0.103847			0.130755	TRUE	0.274849	TRUE	3	26	1	82.0365
C1	Y 0	ACTIN2	UNKNOWN	SYBR	None				22.6661	22.7209	0.0475319							TRUE	0.239834	TRUE	3	17	1	84.864
C2	Y 0	ACTIN2	UNKNOWN	SYBR	None				22.7452	22.7209	0.0475319							TRUE	0.239834	TRUE	3	17	1	84.864
C3	Y 0	ACTIN2	UNKNOWN	SYBR	None				22.7513	22.7209	0.0475319							TRUE	0.239834	TRUE	3	17	1	85.0407
C4	Y 0	WSD1	UNKNOWN	SYBR	None	0.958387	0.794849	1.15557	30.5658	30.4317	0.161543		7.71079	0.0972204			0.06132	TRUE	0.274849	TRUE	3	25	1	82.9201
C5	Y 0	WSD1	UNKNOWN	SYBR	None	0.958387	0.794849	1.15557	30.4769	30.4317	0.161543		7.71079	0.0972204			0.06132	TRUE	0.274849	TRUE	3	25	1	82.9201
C6	Y 0	WSD1	UNKNOWN	SYBR	None	0.958387	0.794849	1.15557	30.2523	30.4317	0.161543		7.71079	0.0972204			0.06132	TRUE	0.274849	TRUE	3	25	1	82.9201
C7	X 180	ACTIN2	UNKNOWN	SYBR	None				23.3662	23.4565	0.0796296							TRUE	0.239834	TRUE	3	18	1	85.0407
C8	X 180	ACTIN2	UNKNOWN	SYBR	None				23.5168	23.4565	0.0796296							TRUE	0.239834	TRUE	3	18	1	84.864
C9	X 180	ACTIN2	UNKNOWN	SYBR	None				23.4865	23.4565	0.0796296							TRUE	0.239834	TRUE	3	18	1	84.864
C10	X 180	WSD1	UNKNOWN	SYBR	None	0.497029	0.327356	0.754645	32.3958	32.1146	0.36731		8.65807	0.216993			1.0086	TRUE	0.274849	TRUE	3	27	1	82.2132
C11	X 180	WSD1	UNKNOWN	SYBR	None	0.497029	0.327356	0.754645	32.2489	32.1146	0.36731		8.65807	0.216993			1.0086	TRUE	0.274849	TRUE	3	27	1	82.0365
C12	X 180	WSD1	UNKNOWN	SYBR	None	0.497029	0.327356	0.754645	31.699	32.1146	0.36731		8.65807	0.216993			1.0086	TRUE	0.274849	TRUE	3	26	1	81.6831
D1	YU 45	ACTIN2	UNKNOWN	SYBR	None				24.5628	24.5453	0.0571261							TRUE	0.239834	TRUE	3	19	1	85.0407
D2	YU 45	ACTIN2	UNKNOWN	SYBR	None				24.4815	24.5453	0.0571261							TRUE	0.239834	TRUE	3	19	1	85.0407
D3	YU 45	ACTIN2	UNKNOWN	SYBR	None				24.5917	24.5453	0.0571261							TRUE	0.239834	TRUE	3	19	1	85.2175
D4	YU 45	WSD1	UNKNOWN	SYBR	None	1.94141	1.51055	2.49517	31.4731	31.2377	0.218506		6.69237	0.130394			-0.957104	TRUE	0.274849	TRUE	3	26	1	83.0968
D5	YU 45	WSD1	UNKNOWN	SYBR	None	1.94141	1.51055	2.49517	31.1986	31.2377	0.218506		6.69237	0.130394			-0.957104	TRUE	0.274849	TRUE	3	26	1	83.0968
D6	YU 45	WSD1	UNKNOWN	SYBR	None	1.94141	1.51055	2.49517	31.0414	31.2377	0.218506		6.69237	0.130394			-0.957104	TRUE	0.274849	TRUE	3	25	1	83.0968
D7	Y 180	ACTIN2	UNKNOWN	SYBR	None				23.0239	23.0425	0.0478008							TRUE	0.239834	TRUE	3	18	1	85.0407
D8	Y 180	ACTIN2	UNKNOWN	SYBR	None				23.0068	23.0425	0.0478008							TRUE	0.239834	TRUE	3	18	1	85.0407
D9	Y 180	ACTIN2	UNKNOWN	SYBR	None				23.0968	23.0425	0.0478008							TRUE	0.239834	TRUE	3	18	1	84.864
D10	Y 180	WSD1	UNKNOWN	SYBR	None	1.06383	0.971953	1.1644	30.606	30.6027	0.0657563		7.5602	0.0469355			-0.0892728	TRUE	0.274849	TRUE	3	25	1	82.5667
D11	Y 180	WSD1	UNKNOWN	SYBR	None	1.06383	0.971953	1.1644	30.5354	30.6027	0.0657563		7.5602	0.0469355			-0.0892728	TRUE	0.274849	TRUE	3	25	1	82.2132
D12	Y 180	WSD1	UNKNOWN	SYBR	None	1.06383	0.971953	1.1644	30.6667	30.6027	0.0657563		7.5602	0.0469355			-0.0892728	TRUE	0.274849	TRUE	3	25	1	82.0365
E1	X 45	ACTIN2	UNKNOWN	SYBR	None				23.9194	23.9616	0.0372311							TRUE	0.239834	TRUE	3	19	1	85.0407
E2	X 45	ACTIN2	UNKNOWN	SYBR	None				23.9756	23.9616	0.0372311							TRUE	0.239834	TRUE	3	19	1	85.0407
E3	X 45	ACTIN2	UNKNOWN	SYBR	None				23.9899	23.9616	0.0372311							TRUE	0.239834	TRUE	3	19	1	85.0407
E4	X 45	WSD1	UNKNOWN	SYBR	None	1.6859	1.38608	2.05059	30.977	30.8576	0.172266		6.89595	0.101754			-0.753522	TRUE	0.274849	TRUE	3	25	1	82.7434
E5	X 45	WSD1	UNKNOWN	SYBR	None	1.6859	1.38608	2.05059	30.9357	30.8576	0.172266		6.89595	0.101754			-0.753522	TRUE	0.274849	TRUE	3	25	1	82.7434
E6	X 45	WSD1	UNKNOWN	SYBR	None	1.6859	1.38608	2.05059	30.6601	30.8576	0.172266		6.89595	0.101754			-0.753522	TRUE	0.274849	TRUE	3	25	1	82.7434
E7	YU 270	ACTIN2	UNKNOWN	SYBR	None				24.5666	24.5734	0.0510946							TRUE	0.239834	TRUE	3	19	1	85.0407
E8	YU 270	ACTIN2	UNKNOWN	SYBR	None				24.526	24.5734	0.0510946							TRUE	0.239834	TRUE	3	19	1	85.0407
E9	YU 270	ACTIN2	UNKNOWN	SYBR	None				24.6275	24.5734	0.0510946							TRUE	0.239834	TRUE	3	19	1	84.864
E10	YU 270	WSD1	UNKNOWN	SYBR	None	1.40206	1.22198	1.60869	31.61	31.7353	0.112686		7.16192	0.071435			-0.487552	TRUE	0.274849	TRUE	3	26	1	82.3899
E11	YU 270	WSD1	UNKNOWN	SYBR	None	1.40206	1.22198	1.60869	31.8284	31.7353	0.112686		7.16192	0.071435			-0.487552	TRUE	0.274849	TRUE	3	26	1	82.2132
E12	YU 270	WSD1	UNKNOWN	SYBR	None	1.40206	1.22198	1.60869	31.7676	31.7353	0.112686		7.16192	0.071435			-0.487552	TRUE	0.274849	TRUE	3	26	1	81.8598
F1	Y 45	ACTIN2	UNKNOWN	SYBR	None				23.1593	23.1402	0.0995463							TRUE	0.239834	TRUE	3	18	1	84.864
F2	Y 45	ACTIN2	UNKNOWN	SYBR	None				23.2288	23.1402	0.0995463							TRUE	0.239834	TRUE	3	18	1	84.864
F3	Y 45	ACTIN2	UNKNOWN	SYBR	None				23.0325	23.1402	0.0995463							TRUE	0.239834	TRUE	3	18	1	85.0407
F4	Y 45	WSD1	UNKNOWN	SYBR	None	1.15128	0.92024	1.44034	30.7261	30.5864	0.175309		7.44623	0.116394			-0.203243	TRUE	0.274849	TRUE	3	25	1	82.9201
F5	Y 45	WSD1	UNKNOWN	SYBR	None	1.15128	0.92024	1.44034	30.3897	30.5864	0.175309		7.44623	0.116394			-0.203243	TRUE	0.274849	TRUE	3	25	1	82.9201
F6	Y 45	WSD1	UNKNOWN	SYBR	None	1.15128	0.92024	1.44034	30.6435	30.5864	0.175309		7.44623	0.116394			-0.203243	TRUE	0.274849	TRUE	3	25	1	82.9201
F7	X 270	ACTIN2	UNKNOWN	SYBR	None				22.9482	22.9419	0.0134355							TRUE	0.239834	TRUE	3	18	1	84.864
F8	X 270	ACTIN2	UNKNOWN	SYBR	None				22.9265	22.9419	0.0134355							TRUE	0.239834	TRUE	3	17	1	84.864
F9	X 270	ACTIN2	UNKNOWN	SYBR	None				22.951	22.9419	0.0134355							TRUE	0.239834	TRUE	3	18	1	84.6873
F10	X 270	WSD1	UNKNOWN	SYBR	None	0.877518	0.845579	0.910663	30.7616	30.7799	0.0305439		7.83798	0.0192652			0.1885	TRUE	0.274849	TRUE	3	25	1	82.0365
F11	X 270	WSD1	UNKNOWN	SYBR	None	0.877518	0.845579	0.910663	30.7629	30.7799	0.0305439		7.83798	0.0192652			0.1885	TRUE	0.274849	TRUE	3	25	1	81.8598
F12	X 270	WSD1	UNKNOWN	SYBR	None	0.877518	0.845579	0.910663	30.8151	30.7799	0.0305439		7.83798	0.0192652			0.1885	TRUE	0.274849	TRUE	3	25	1	81.6831
G1	YU 90	ACTIN2	UNKNOWN	SYBR	None				24.6993	24.7059	0.00584866							TRUE	0.239834	TRUE	3	19	1	84.6873
G2	YU 90	ACTIN2	UNKNOWN	SYBR	None				24.708	24.7059	0.00584866							TRUE	0.239834	TRUE	3	19	1	84.6873
G3	YU 90	ACTIN2	UNKNOWN	SYBR	None				24.7104	24.7059	0.00584866							TRUE	0.239834	TRUE	3	19	1	84.864
G4	YU 90	WSD1	UNKNOWN	SYBR	None	1.11251	0.696915	1.77593	31.752	32.2015	0.4209		7.49566	0.24303			-0.153815	TRUE	0.274849	TRUE	3	26	1	82.7434
G5	YU 90	WSD1	UNKNOWN	SYBR	None	1.11251	0.696915	1.77593	32.2663	32.2015	0.4209		7.49566	0.24303			-0.153815	TRUE	0.274849	TRUE	3	27	1	82.7434
G6	YU 90	WSD1	UNKNOWN	SYBR	None	1.11251	0.696915	1.77593	32.5863	32.2015	0.4209		7.49566	0.24303			-0.153815	TRUE	0.274849	TRUE	3	27	1	82.5667
G7	Y 270	ACTIN2	UNKNOWN	SYBR	None				23.1177	23.1604	0.0392971							TRUE	0.239834	TRUE	3	18	1	84.864
G8	Y 270	ACTIN2	UNKNOWN	SYBR	None				23.1684	23.1604	0.0392971							TRUE	0.239834	TRUE	3	18	1	84.6873
G9	Y 270	ACTIN2	UNKNOWN	SYBR	None				23.195	23.1604	0.0392971							TRUE	0.239834	TRUE	3	18	1	84.6873
G10	Y 270	WSD1	UNKNOWN	SYBR	None	0.617762	0.503356	0.758171	31.3462	31.5047	0.180089		8.34435	0.106421			0.694877	TRUE	0.274849	TRUE	3	26	1	82.3899
G11	Y 270	WSD1	UNKNOWN	SYBR	None	0.617762	0.503356	0.758171	31.4674	31.5047	0.180089		8.34435	0.106421			0.694877	TRUE	0.274849	TRUE	3	26	1	82.0365
G12	Y 270	WSD1	UNKNOWN	SYBR	None	0.617762	0.503356	0.758171	31.7005	31.5047	0.180089		8.34435	0.106421			0.694877	TRUE	0.274849	TRUE	3	26	1	82.0365
H1	X 90	ACTIN2	UNKNOWN	SYBR	None				23.4619	23.4872	0.0264875							TRUE	0.239834	TRUE	3	18	1	84.5106
H2	X 90	ACTIN2	UNKNOWN	SYBR	None				23.4851	23.4872	0.0264875							TRUE	0.239834	TRUE	3	18	1	84.6873
H3	X 90	ACTIN2	UNKNOWN	SYBR	None				23.5147	23.4872	0.0264875							TRUE	0.239834	TRUE	3	18	1	84.6873
H4	X 90	WSD1	UNKNOWN	SYBR	None	1.73305	1.61957	1.85448	30.3902	30.3434	0.054894		6.85616	0.0351897			-0.793315	TRUE	0.274849	TRUE	3	25	1	82.2132
H5	X 90	WSD1	UNKNOWN	SYBR	None	1.73305	1.61957	1.85448	30.2829	30.3434	0.054894		6.85616	0.0351897			-0.793315	TRUE	0.274849	TRUE	3	25	1	82.2132
H6	X 90	WSD1	UNKNOWN	SYBR	None	1.73305	1.61957	1.85448	30.357	30.3434	0.054894		6.85616	0.0351897			-0.793315	TRUE	0.274849	TRUE	3	25	1	82.2132
Analysis Type	Singleplex
Endogenous Control	ACTIN2
RQ Min/Max Confidence Level	95.0
Reference Sample	YU 0
